# Supplementary material for: Large-scale genetic investigation reveals genetic liability to multiple complex traits influencing a higher risk of ADHD
Source: Sci Rep. 2021 Nov 19;11:22628. doi: 10.1038/s41598-021-01517-7 (PMC8604995; doi:10.1038/s41598-021-01517-7)
Supplement: Supplementary file 2 — Supplementary Information. [file 41598_2021_1517_MOESM2_ESM.xlsx]

## Sheet: readme
	Latent causal variable (LCV) results for ADHD are shown in this file.
	Name:	Name of the trait in the CTG-VL panel
	GCP:	Genetic causality proportion
	GCPse:	Genetic causality proportion standard deviation
	GCPpval:	Genetic causality proportion p value
	GCPpvalAdj:	Genetic causality proportion pvalue after multiple testing (FDR<5%)
	GCP FDR Significant:	False Discovery Rate significant GCP
	GCP_Z	Genetic causality proportion Z score
	rG:	Genetic correlation
	rGse:	Genetic correlation standard deviation
	rGpval:	Genetic correlation pvalue
	rGpvalAdj:	Genetic correlation pvalue after multiple testing (FDR<5%)
	rG FDR Significant:	FDR significant genetic correlations

## Sheet: ADHD
	Name	GCP	GCPse	GCPpval	GCPpvalAdj	GCP_FDR_Significant	GCP_Z	rG	rGse	rGpval	rGpvalAdj	rG_FDR_Significant
1	Ever had known a person that recommended a reduction of alcohol consumption	-0.96472	0.0336965	2.87138e-180	1.65966e-177	TRUE	28.6297	0.3365	0.122323	0.00594276	0.0149318	TRUE
2	Iron deficiency anaemia (ICD10)	-0.941309	0.0439137	6.24869e-102	1.80587e-99	TRUE	21.4354	0.289435	0.0982687	0.00322593	0.00876866	TRUE
3	Synovitis and tenosynovitis (ICD10)	-0.938405	0.0755732	2.1092e-35	4.06372e-33	TRUE	12.4172	0.316962	0.115687	0.00614716	0.0153167	TRUE
4	High-density lipoprotein (HDL)	-0.871144	0.0974326	3.85698e-19	5.57334e-17	TRUE	8.94099	-0.268928	0.0554339	1.22643e-06	7.12045e-06	TRUE
5	Peripheral artery disease	-0.87269	0.103641	3.75544e-17	4.34129e-15	TRUE	8.42029	0.538419	0.223084	0.015799	0.0351219	TRUE
6	Other disorders of fluid, electrolyte and acid-base balance (ICD10)	-0.852371	0.112786	4.11144e-14	3.96069e-12	TRUE	7.55742	0.387732	0.171558	0.0238171	0.0494201	TRUE
7	Sheltered accommodation	-0.850163	0.116804	3.37363e-13	2.78565e-11	TRUE	7.27858	0.52462	0.177461	0.00311407	0.00852272	TRUE
8	Reduced smoking due to illness	-0.818011	0.119592	7.91891e-12	5.72142e-10	TRUE	6.84001	0.605683	0.237723	0.0108388	0.0252695	TRUE
9	Neck or shoulder pain for 3+ months	-0.822322	0.140333	4.6342e-09	2.97618e-07	TRUE	5.8598	0.696504	0.158836	1.15959e-05	5.75466e-05	TRUE
10	Entropion and trichiasis of eyelid	-0.938211	0.161075	5.72246e-09	3.30758e-07	TRUE	5.82467	0.428013	0.182172	0.0187991	0.0403658	TRUE
11	Self-reported type 2 diabetes	-0.812678	0.141571	9.44428e-09	4.96254e-07	TRUE	5.74042	0.45314	0.146951	0.00204509	0.00583755	TRUE
12	Polyarthrosis (ICD10)	-0.694721	0.12546	3.06972e-08	1.47858e-06	TRUE	5.53741	0.52072	0.228465	0.0226547	0.0472038	TRUE
13	Cholesterol lowering medication	-0.474071	0.0887591	9.23881e-08	4.10772e-06	TRUE	5.34109	0.236927	0.056466	2.71768e-05	0.000125496	TRUE
14	Acute pancreatitis (ICD10)	-0.43199	0.0841734	2.86456e-07	1.18266e-05	TRUE	5.13215	0.378444	0.167528	0.0238836	0.0494201	TRUE
15	Self-reported COPD	0.754304	0.149951	4.89577e-07	1.8865e-05	TRUE	5.03035	0.670895	0.143004	2.71266e-06	1.48143e-05	TRUE
16	Medication: Enalapril	-0.758672	0.158457	1.68549e-06	6.08882e-05	TRUE	4.78788	0.257897	0.0925742	0.00533884	0.0136534	TRUE
17	Currently doing unpaid or voluntary work	-0.782547	0.164481	1.95847e-06	6.6588e-05	TRUE	4.75766	-0.585354	0.103714	1.66224e-08	1.19044e-07	TRUE
18	Medication: Beclazone 50 inhaler	-0.517373	0.113599	5.25422e-06	0.000168719	TRUE	4.55437	0.383556	0.141599	0.00675398	0.0165668	TRUE
19	Medication: Felodipine	-0.766522	0.171894	8.22364e-06	0.000250172	TRUE	4.45928	0.276054	0.114161	0.0156016	0.0348124	TRUE
20	Other arthrosis (ICD10)	-0.735626	0.172043	1.90421e-05	0.000550318	TRUE	4.27584	0.381439	0.147322	0.00962139	0.0226074	TRUE
21	Self-reported high cholesterol	-0.355909	0.0853771	3.06385e-05	0.000843287	TRUE	4.16867	0.205196	0.0547007	0.000175947	0.000639614	TRUE
22	Manifestations of mania or irritability: Being easily distracted	-0.715127	0.171992	3.21169e-05	0.000843799	TRUE	4.15791	0.383656	0.0932972	3.91928e-05	0.000174255	TRUE
23	Never been injured or injured someone else through drinking alcohol	-0.735303	0.180656	4.69745e-05	0.00118049	TRUE	4.07019	-0.416389	0.17546	0.0176378	0.0382845	TRUE
24	Medication: Gabapentin	-0.713952	0.194108	0.000234967	0.00565878	TRUE	3.67811	0.471307	0.129491	0.000272966	0.000971627	TRUE
25	Reduced smoking as a health precaution	-0.700679	0.192714	0.000277063	0.00634957	TRUE	3.63585	-0.381895	0.153436	0.0128122	0.0294115	TRUE
26	Other diseases of anus and rectum (ICD10)	-0.685466	0.188938	0.000285621	0.00634957	TRUE	3.628	0.319548	0.111241	0.00407163	0.0107262	TRUE
27	Blue badge disability allowance	0.725965	0.203384	0.000357764	0.0076588	TRUE	3.56943	0.64215	0.0568482	1.37532e-29	5.87459e-28	TRUE
28	Depression related to stressful or traumatic event	-0.566318	0.161175	0.000441939	0.00912288	TRUE	3.51368	0.270883	0.11723	0.0208495	0.0438242	TRUE
29	Obesity	-0.733993	0.210494	0.000488459	0.00948298	TRUE	3.48701	0.859347	0.210333	4.39529e-05	0.000193263	TRUE
30	Disorders of synovium and tendon	-0.81568	0.234057	0.000492196	0.00948298	TRUE	3.48497	0.308879	0.106193	0.0036297	0.00969	TRUE
31	School teacher or teaching professional	-0.688961	0.198759	0.000527627	0.00983769	TRUE	3.46632	-0.256345	0.105301	0.0149166	0.0334087	TRUE
32	Sleeping too much	-0.684629	0.2004	0.000634749	0.0114652	TRUE	3.41631	0.339609	0.105098	0.0012321	0.00377028	TRUE
33	Shift work	-0.734113	0.219822	0.000839036	0.0146958	TRUE	3.33959	0.792133	0.102419	1.04046e-14	1.30988e-13	TRUE
34	Medication: Pantoprazole	-0.697162	0.211067	0.000956462	0.0162599	TRUE	3.30303	0.38988	0.132861	0.00334084	0.0089911	TRUE
35	Fibroblastic disorders	-0.669995	0.210989	0.00149577	0.0247015	TRUE	3.1755	0.193312	0.0705268	0.00612582	0.0152954	TRUE
36	Asthma diagnosed by doctor	0.0904565	0.0285727	0.0015464	0.0248284	TRUE	3.16583	0.244708	0.0428468	1.12158e-08	8.12978e-08	TRUE
37	Medication: Atorvastatin	-0.321679	0.10227	0.00165862	0.0253002	TRUE	3.1454	0.344106	0.0735713	2.90842e-06	1.58112e-05	TRUE
38	Carpal tunnel syndrome	0.682447	0.217024	0.00166333	0.0253002	TRUE	3.14457	0.373659	0.0627671	2.63114e-09	2.05676e-08	TRUE
39	Used an inhaler for chest within last hour	-0.798934	0.255084	0.00173591	0.0257271	TRUE	3.13205	0.424324	0.144578	0.00333639	0.0089911	TRUE
40	Primary and nursery education teaching professionals	-0.65708	0.214279	0.00216604	0.0312992	TRUE	3.06647	-0.262071	0.109059	0.01626	0.0359463	TRUE
41	Unable to work due to sickness or disability	-0.666404	0.21987	0.00243828	0.0343739	TRUE	3.0309	0.483982	0.160258	0.00252755	0.00706298	TRUE
42	Syncope and collapse (ICD10)	-0.737706	0.244245	0.00252478	0.0347458	TRUE	3.02036	0.282374	0.0923667	0.00223491	0.006334	TRUE
43	BMI	-0.381523	0.128145	0.00290813	0.0390907	TRUE	2.97729	0.2815	0.0339776	1.18252e-16	1.76787e-15	TRUE
44	Ventral hernia (ICD10)	-0.679008	0.22957	0.0030991	0.0407109	TRUE	2.95773	0.608918	0.122128	6.16694e-07	3.76309e-06	TRUE
45	Diseases of the skin and subcutaneous tissue	-0.673476	0.229662	0.0033628	0.0431933	TRUE	2.93247	0.532378	0.110917	1.58838e-06	8.91881e-06	TRUE
46	Self-reported asthma	0.109011	0.0374457	0.00360058	0.0452421	TRUE	2.91119	0.242487	0.0424511	1.11554e-08	8.12978e-08	TRUE
47	Treatment/medication code: amitriptyline	-0.659134	0.233341	0.00473147	0.058187	FALSE	2.82477	0.591794	0.101348	5.24363e-09	3.94427e-08	TRUE
48	Diagnoses - main ICD10: M72 Fibroblastic disorders	-0.64673	0.229592	0.00484943	0.0583952	FALSE	2.81687	0.200847	0.0712461	0.00481654	0.0124688	TRUE
49	Treatment/medication code: symbicort 100/6 turbohaler	-0.273804	0.101367	0.00691084	0.0793997	FALSE	2.70111	0.419381	0.129407	0.001192	0.00368379	TRUE
50	Breastfed as a baby	-0.641732	0.237756	0.00695234	0.0793997	FALSE	2.69912	-0.278748	0.0712364	9.11576e-05	0.000367086	TRUE
51	Current employment status: Looking after home and/or family	-0.626534	0.232438	0.00702867	0.0793997	FALSE	2.69548	-0.369774	0.101476	0.000268482	0.000958521	TRUE
52	Treatment/medication code: diazepam	-0.655316	0.243604	0.00714322	0.0793997	FALSE	2.69009	0.538679	0.172264	0.00176568	0.00517587	TRUE
53	Methods of self-harm used: Ingesting a medication in excess of the normal dose	-0.525539	0.19825	0.00802792	0.0866029	FALSE	2.65089	0.269006	0.110439	0.0148597	0.0333437	TRUE
54	Had menopause	-0.639169	0.241355	0.00809093	0.0866029	FALSE	2.64825	0.181403	0.0585251	0.00193795	0.00558503	TRUE
55	Wheeze or whistling in the chest in last year	0.44506	0.17263	0.00993399	0.104255	FALSE	2.57812	0.513633	0.0426295	1.96843e-33	1.23908e-31	TRUE
56	Workplace very hot: Rarely/never	-0.554792	0.215674	0.0101009	0.104255	FALSE	2.57236	-0.383174	0.0918817	3.0421e-05	0.000139937	TRUE
57	Diagnoses - main ICD10: G56 Mononeuropathies of upper limb	0.628006	0.245245	0.0104452	0.105918	FALSE	2.56073	0.413099	0.0593346	3.3502e-12	3.57753e-11	TRUE
58	Loneliness, isolation	0.377781	0.148611	0.0110195	0.109815	FALSE	2.54208	0.385882	0.049359	5.3727e-15	7.06127e-14	TRUE
59	Eye problems/disorders: Diabetes related eye disease	-0.575288	0.230534	0.0125796	0.123237	FALSE	2.49545	0.33138	0.101357	0.00107757	0.00336495	TRUE
60	Substances taken for depression: Medication prescribed to you (for at least two weeks)	0.577439	0.234146	0.0136575	0.131568	FALSE	2.46615	0.316063	0.0589164	8.11297e-08	5.54464e-07	TRUE
61	Treatment/medication code: losartan	-0.608733	0.248514	0.0143059	0.135554	FALSE	2.44949	0.23582	0.0865222	0.00641945	0.0158958	TRUE
62	Job SOC coding: Secondary education teaching professionals	-0.545246	0.225434	0.015578	0.145227	FALSE	2.41866	-0.231969	0.0993559	0.0195575	0.0416207	TRUE
63	Medication for pain relief, constipation, heartburn: Paracetamol	0.296331	0.12421	0.0170456	0.156028	FALSE	2.38572	0.294195	0.0525047	2.10403e-08	1.49787e-07	TRUE
64	Mental health problems ever diagnosed by a professional: Depression	0.591846	0.248594	0.0172765	0.156028	FALSE	2.38077	0.283719	0.0650846	1.30518e-05	6.31984e-05	TRUE
65	Diagnoses - main ICD10: M51 Other intervertebral disk disorders	-0.604689	0.256567	0.0184308	0.161545	FALSE	2.35685	0.544537	0.150438	0.000294972	0.00104375	TRUE
66	Diagnoses - main ICD10: E66 Obesity	-0.643442	0.273046	0.0184463	0.161545	FALSE	2.35654	0.848162	0.206188	3.89641e-05	0.000173885	TRUE
67	Transport type for commuting to job workplace: Walk	-0.443636	0.19119	0.0203198	0.175296	FALSE	2.32039	-0.216298	0.0921587	0.0189246	0.0404966	TRUE
68	Milk type used: Semi-skimmed	0.600109	0.260054	0.0210197	0.178667	FALSE	2.30763	-0.334362	0.0770657	1.43357e-05	6.88574e-05	TRUE
69	Medication for cholesterol, blood pressure, diabetes, or take exogenous hormones: None of the above	0.607067	0.265867	0.0224098	0.187723	FALSE	2.28335	-0.324141	0.0559658	6.96522e-09	5.14222e-08	TRUE
70	Non-butter spread type details: Olive oil based spread (eg: Bertolli)	-0.708752	0.313725	0.0238739	0.19713	FALSE	2.25915	-0.371642	0.119419	0.00185765	0.00543216	TRUE
71	Easily tired during worst period of anxiety	-0.574205	0.254878	0.024268	0.197562	FALSE	2.25286	0.280894	0.10589	0.00798529	0.0192549	TRUE
72	Ever had prolonged feelings of sadness or depression	0.539332	0.241519	0.0255437	0.205059	FALSE	2.23308	0.211659	0.0783791	0.00692456	0.0169016	TRUE
73	Non-cancer illness code, self-reported: depression	0.557408	0.254381	0.0284348	0.225141	FALSE	2.19123	0.281709	0.0742881	0.000149371	0.000556535	TRUE
74	#Other joint disorders	0.59014	0.270421	0.0290872	0.227195	FALSE	2.1823	0.508649	0.0559864	1.03479e-19	2.29188e-18	TRUE
75	Non-butter spread type details: Soft (tub) margarine	0.574629	0.265099	0.0301889	0.227813	FALSE	2.1676	0.282624	0.0717351	8.1538e-05	0.000331699	TRUE
76	Loose teeth	0.588223	0.271504	0.0302704	0.227813	FALSE	2.16653	0.502335	0.0777656	1.04976e-10	9.30009e-10	TRUE
77	Pain type(s) experienced in last month: Hip pain	0.543496	0.250978	0.0303488	0.227813	FALSE	2.16551	0.536691	0.0525498	1.73429e-24	5.45846e-23	TRUE
78	Pain type(s) experienced in last month: Stomach or abdominal pain	-0.433182	0.2082	0.0374701	0.277663	FALSE	2.08061	0.402643	0.0803841	5.47169e-07	3.42625e-06	TRUE
79	Job SOC coding: Scientific researchers	-0.543576	0.264365	0.0397672	0.287474	FALSE	2.05616	-0.308773	0.135437	0.0226177	0.0472038	TRUE
80	Paingul gums	0.527338	0.256496	0.0397888	0.287474	FALSE	2.05593	0.241075	0.0862123	0.00516912	0.0132952	TRUE
81	Pain type(s) experienced in last month: Pain all over the body	-0.566553	0.278057	0.041596	0.295369	FALSE	2.03754	0.641707	0.0821108	5.4905e-15	7.13765e-14	TRUE
82	Leisure/social activities: Religious group	0.244437	0.120147	0.0419036	0.295369	FALSE	2.03448	-0.409474	0.046114	6.71093e-19	1.36038e-17	TRUE
83	Non-cancer illness code, self-reported: gout	-0.498125	0.247333	0.0440107	0.303015	FALSE	2.01399	0.144115	0.0604987	0.0172137	0.0377754	TRUE
84	Shortness of breath walking on level ground	0.56972	0.283071	0.0441523	0.303015	FALSE	2.01264	0.63094	0.056508	6.01558e-29	2.48091e-27	TRUE
85	Medication for pain relief, constipation, heartburn: Aspirin	0.560979	0.279613	0.0448276	0.303015	FALSE	2.00627	0.345222	0.0659489	1.65266e-07	1.08604e-06	TRUE
86	Hallux rigidus	-0.553696	0.276398	0.0451497	0.303015	FALSE	2.00326	0.337536	0.102171	0.00095435	0.00302759	TRUE
87	Non-cancer illness code, self-reported: urinary frequency / incontinence	-0.556594	0.278438	0.0456096	0.303015	FALSE	1.99899	0.438672	0.169114	0.00948828	0.0223557	TRUE
88	Ever had period extreme irritability	0.512405	0.262019	0.0505118	0.32875	FALSE	1.9556	0.35671	0.0678328	1.45105e-07	9.58816e-07	TRUE
89	Starch	-0.724584	0.370692	0.0506207	0.32875	FALSE	1.95468	-0.382605	0.141263	0.00675972	0.0165668	TRUE
90	Forced expiratory volume in 1-second (FEV1), Best measure	0.520143	0.269654	0.0537402	0.335606	FALSE	1.92892	-0.20201	0.0440956	4.62364e-06	2.45772e-05	TRUE
91	Ever had hysterectomy (womb removed)	-0.456645	0.236971	0.0539787	0.335606	FALSE	1.92701	0.390209	0.0817035	1.78891e-06	9.90527e-06	TRUE
92	Workplace very dusty: Often	-0.526076	0.273427	0.0543532	0.335606	FALSE	1.92401	0.532583	0.0817507	7.28252e-11	6.54879e-10	TRUE
93	Reason for glasses/contact lenses: For 'astigmatism'	-0.502003	0.261541	0.0549333	0.335606	FALSE	1.9194	-0.203965	0.0869065	0.0189277	0.0404966	TRUE
94	Nerve, nerve root and plexus disorders	0.536854	0.279887	0.055097	0.335606	FALSE	1.91811	0.441646	0.0608694	3.99799e-13	4.46879e-12	TRUE
95	Non-cancer illness code, self-reported: stroke	-0.5445	0.283947	0.0551602	0.335606	FALSE	1.91761	0.474803	0.183895	0.00982501	0.0229955	TRUE
96	Bipolar Disorder	0.557548	0.291877	0.0561053	0.337801	FALSE	1.91022	0.183788	0.050207	0.000251631	0.000901049	TRUE
97	Injury, poisoning and certain other consequences of external causes	-0.502332	0.264318	0.0573693	0.34185	FALSE	1.90049	0.562975	0.0652633	6.34203e-18	1.06832e-16	TRUE
98	Worked with paints, thinners or glues: Sometimes	-0.541647	0.285703	0.0579814	0.341972	FALSE	1.89584	0.479384	0.099572	1.4761e-06	8.36687e-06	TRUE
99	Ever unenthusiastic/disinterested for a whole week	-0.421784	0.223737	0.059406	0.346835	FALSE	1.88518	0.413089	0.0737667	2.14435e-08	1.51754e-07	TRUE
100	Treatment/medication code: digoxin	-0.5528	0.297464	0.0631157	0.364809	FALSE	1.85838	0.366452	0.158366	0.0206701	0.0435237	TRUE
101	Diseases of the genitourinary system	0.534782	0.288798	0.0640613	0.366608	FALSE	1.85175	0.526946	0.0857286	7.91272e-10	6.57195e-09	TRUE
102	Diagnoses - main ICD10: K63 Other diseases of intestine	-0.541485	0.295136	0.0665502	0.375078	FALSE	1.8347	0.47368	0.161859	0.00342808	0.00919279	TRUE
103	More irritable than usual during worst period of anxiety	-0.543661	0.296636	0.0668392	0.375078	FALSE	1.83275	0.542988	0.156243	0.000510333	0.00170491	TRUE
104	Long-standing illness, disability or infirmity	0.270217	0.149688	0.0710423	0.394831	FALSE	1.80521	0.517278	0.0345603	1.19958e-50	2.39117e-48	TRUE
105	Non-cancer illness code, self-reported: alcohol dependency	-0.516552	0.287245	0.0721302	0.39706	FALSE	1.7983	0.319727	0.13666	0.0193054	0.0412307	TRUE
106	Bipolar and major depression status: Probable Recurrent major depression (moderate)	-0.496615	0.276916	0.0729128	0.397427	FALSE	1.79338	0.276304	0.0924137	0.00279102	0.00770915	TRUE
107	Attendance/disability/mobility allowance: Disability living allowance	0.467157	0.261268	0.0737697	0.397427	FALSE	1.78804	0.624209	0.0540668	7.80991e-31	3.59256e-29	TRUE
108	Forced vital capacity (FVC), Best measure	0.523386	0.293241	0.0742887	0.397427	FALSE	1.78483	-0.189323	0.0393081	1.4617e-06	8.32471e-06	TRUE
109	Palmar fascial fibromatosis [Dupuytren]	-0.531523	0.298477	0.0749474	0.397427	FALSE	1.78079	0.17019	0.0717149	0.0176372	0.0382845	TRUE
110	Certain infectious and parasitic diseases	0.436037	0.252636	0.084356	0.443252	FALSE	1.72595	0.695931	0.219331	0.00150885	0.0045002	TRUE
111	Diagnoses - main ICD10: I20 Angina pectoris	0.518633	0.302891	0.0868455	0.452222	FALSE	1.71228	0.332566	0.0931212	0.000355176	0.00122418	TRUE
112	How are people in household related to participant: Son and/or daughter (include step-children)	-0.499709	0.292843	0.0879324	0.453794	FALSE	1.70641	-0.369018	0.098662	0.000183858	0.000664334	TRUE
113	Diagnoses - main ICD10: L03 Cellulitis	-0.363129	0.217399	0.0948541	0.480762	FALSE	1.67033	0.297871	0.109515	0.0065297	0.016069	TRUE
114	Illness, injury, bereavement, stress in last 2 years: Financial difficulties	0.349318	0.209354	0.0952063	0.480762	FALSE	1.66855	0.538113	0.0515143	1.52989e-25	5.54468e-24	TRUE
115	Other arthrosis	-0.488769	0.29387	0.0962691	0.480762	FALSE	1.66322	0.434715	0.1291	0.000759165	0.0024606	TRUE
116	Diagnoses - main ICD10: N20 Calculus of kidney and ureter	0.513751	0.310121	0.0975972	0.480762	FALSE	1.65662	0.296865	0.0994915	0.00284669	0.0078448	TRUE
117	Been in serious accident believed to be life-threatening	-0.513618	0.310409	0.0979963	0.480762	FALSE	1.65465	0.410775	0.121735	0.000739947	0.00241138	TRUE
118	Treatment/medication code: allopurinol	-0.447499	0.271433	0.0992194	0.480762	FALSE	1.64865	0.16626	0.0674102	0.013648	0.0311509	TRUE
119	Bipolar and major depression status: No Bipolar or Depression	0.430397	0.261139	0.0993217	0.480762	FALSE	1.64815	-0.317547	0.0777867	4.45963e-05	0.000195374	TRUE
120	Mouth/teeth dental problems: Loose teeth	0.523206	0.31791	0.0998121	0.480762	FALSE	1.64577	0.52087	0.0767871	1.17459e-11	1.18051e-10	TRUE
121	Weight	-0.184705	0.112764	0.101425	0.48307	FALSE	1.63798	0.334514	0.0377594	8.06826e-19	1.58191e-17	TRUE
122	Workplace very cold: Rarely/never	-0.356132	0.217763	0.101963	0.48307	FALSE	1.63541	-0.363275	0.0800452	5.66904e-06	2.98686e-05	TRUE
123	Non-cancer illness code, self-reported: spine arthritis/spondylitis	-0.475786	0.292372	0.103667	0.487151	FALSE	1.62733	0.444431	0.12981	0.000617726	0.00203526	TRUE
124	Treatment/medication code: aspirin	0.505118	0.312838	0.106391	0.495083	FALSE	1.61463	0.350655	0.064276	4.88457e-08	3.40278e-07	TRUE
125	Diagnosed with life-threatening illness	-0.441878	0.274201	0.107068	0.495083	FALSE	1.61151	0.352267	0.111875	0.0016397	0.00484929	TRUE
126	Had major operations	-0.33817	0.212119	0.110881	0.507898	FALSE	1.59425	0.325713	0.0716375	5.44977e-06	2.88404e-05	TRUE
127	Weight	-0.178115	0.111948	0.111597	0.507898	FALSE	1.59106	0.333968	0.0376596	7.44293e-19	1.48362e-17	TRUE
128	Ever sought or received professional help for mental distress	0.209865	0.132442	0.113063	0.51055	FALSE	1.58457	0.23407	0.0647247	0.000298744	0.00105088	TRUE
129	Non-cancer illness code, self-reported: pneumonia	-0.200557	0.127966	0.117053	0.519706	FALSE	1.56727	0.423086	0.168198	0.0118896	0.0273987	TRUE
130	Length of working week for main job	0.493941	0.315764	0.117753	0.519706	FALSE	1.56427	0.278886	0.0754846	0.000220225	0.000790959	TRUE
131	Treatment/medication code: simvastatin	-0.61231	0.391471	0.117788	0.519706	FALSE	1.56413	0.250279	0.056593	9.75959e-06	4.96701e-05	TRUE
132	Illness, injury, bereavement, stress in last 2 years: Death of a close relative	0.604277	0.388056	0.119425	0.522936	FALSE	1.55719	0.408339	0.099097	3.77891e-05	0.000169273	TRUE
133	Diabetes diagnosed by doctor	-0.486162	0.313853	0.121379	0.527498	FALSE	1.54901	0.390599	0.0534076	2.60187e-13	3.0212e-12	TRUE
134	Whole body fat mass	-0.169733	0.109926	0.122575	0.528718	FALSE	1.54406	0.387386	0.0375136	5.34507e-25	1.72776e-23	TRUE
135	Pain type(s) experienced in last month: Knee pain	0.228134	0.148142	0.123568	0.529053	FALSE	1.53997	0.512725	0.0493255	2.62062e-25	8.95503e-24	TRUE
136	Non-cancer illness code, self-reported: osteoarthritis	-0.368806	0.240519	0.125184	0.529451	FALSE	1.53337	0.540124	0.0532016	3.23293e-24	9.66647e-23	TRUE
137	Treatment/medication code: diclofenac	0.513252	0.334995	0.125493	0.529451	FALSE	1.53212	0.375337	0.07568	7.06655e-07	4.26848e-06	TRUE
138	Arm fat mass (right)	-0.182591	0.120356	0.129243	0.538182	FALSE	1.51709	0.410092	0.038682	2.92873e-26	1.09461e-24	TRUE
139	Destinations on discharge from hospital (recoded): Usual Place of residence: Living with relatives	-0.475234	0.313416	0.129443	0.538182	FALSE	1.5163	0.227214	0.0988034	0.0214679	0.0449659	TRUE
140	Medication for pain relief, constipation, heartburn: Ibuprofen (e.g. Nurofen)	0.463934	0.306692	0.130355	0.538182	FALSE	1.5127	0.196918	0.0709417	0.00550705	0.0139543	TRUE
141	Arm fat mass (left)	-0.180231	0.119985	0.133068	0.541862	FALSE	1.50211	0.407158	0.0390437	1.84234e-25	6.4807e-24	TRUE
142	Age started smoking in former smokers	-0.485244	0.324334	0.134621	0.541862	FALSE	1.49613	-0.691143	0.0875902	3.00627e-15	4.03988e-14	TRUE
143	Decayed, Missing and Filled tooth Surfaces (DMFS) + Dentures	0.275937	0.185293	0.136437	0.541862	FALSE	1.48919	0.399694	0.0444694	2.51624e-19	5.27968e-18	TRUE
144	Ever self-harmed	0.483394	0.325174	0.137128	0.541862	FALSE	1.48657	0.269485	0.0878812	0.00216606	0.00615345	TRUE
145	Forced vital capacity (FVC)	0.475842	0.320733	0.137913	0.541862	FALSE	1.48361	-0.152701	0.0389362	8.78809e-05	0.000355086	TRUE
146	Major dietary changes in the last 5 years: Yes, because of illness	0.397481	0.26859	0.138905	0.541862	FALSE	1.47988	0.455301	0.0525001	4.23147e-18	7.4424e-17	TRUE
147	Diseases of the musculoskeletal system and connective tissue	0.292929	0.198048	0.139118	0.541862	FALSE	1.47908	0.5712	0.035752	1.85608e-57	5.54968e-55	TRUE
148	Trunk fat mass	-0.155317	0.10501	0.139124	0.541862	FALSE	1.47906	0.347495	0.0377081	3.10153e-20	6.99892e-19	TRUE
149	Leg pain on walking	0.409055	0.276956	0.139684	0.541862	FALSE	1.47697	0.605978	0.0611875	4.01463e-23	1.067e-21	TRUE
150	Ever had prolonged loss of interest in normal activities	0.216111	0.14702	0.141576	0.545538	FALSE	1.46995	0.27824	0.0653362	2.05719e-05	9.6866e-05	TRUE
151	Treatment/medication code: seretide 50 evohaler	0.401751	0.276426	0.14612	0.55932	FALSE	1.45337	0.220925	0.0763718	0.00381877	0.0101494	TRUE
152	Wears glasses or contact lenses	0.47713	0.329186	0.147219	0.55982	FALSE	1.44942	-0.168025	0.0696552	0.0158547	0.0351805	TRUE
153	Non-cancer illness code, self-reported: hiatus hernia	-0.306878	0.212255	0.148234	0.559997	FALSE	1.4458	0.276104	0.0915428	0.00256032	0.00713786	TRUE
154	Bring up phlegm/sputum/mucus on most days	0.654484	0.455779	0.151012	0.566463	FALSE	1.43597	0.3471	0.103874	0.000833132	0.00267138	TRUE
155	Reticulocyte percentage	-0.235562	0.164403	0.151906	0.566463	FALSE	1.43283	0.182625	0.0579686	0.00163037	0.00483851	TRUE
156	Forced expiratory volume in 1-second (FEV1)	0.419352	0.29683	0.157723	0.583682	FALSE	1.41277	-0.172134	0.0441391	9.6272e-05	0.000383805	TRUE
157	Mouth/teeth dental problems: Toothache	-0.289617	0.205404	0.158543	0.583682	FALSE	1.40999	0.275702	0.0954227	0.00386133	0.0102398	TRUE
158	Own or rent accommodation lived in: Rent - from private landlord or letting agency	-0.413609	0.295595	0.16174	0.591682	FALSE	1.39924	0.359196	0.113282	0.00152018	0.00452273	TRUE
159	Milk added to cereal	-0.473287	0.340856	0.164977	0.597424	FALSE	1.38853	-0.563969	0.150209	0.000173641	0.000633156	TRUE
160	Seen doctor (GP) for nerves, anxiety, tension or depression	0.139322	0.100433	0.165377	0.597424	FALSE	1.38721	0.357887	0.0526653	1.07935e-11	1.10334e-10	TRUE
161	Vascular/heart problems diagnosed by doctor: Heart attack	0.204808	0.14806	0.166581	0.5978	FALSE	1.38327	0.257564	0.0670757	0.000123088	0.000476417	TRUE
162	Leg fat mass (right)	-0.156177	0.113162	0.16755	0.5978	FALSE	1.38012	0.435072	0.0371557	1.14053e-31	6.82035e-30	TRUE
163	Job SOC coding: Medical practitioners	-0.45805	0.332736	0.168631	0.597968	FALSE	1.37662	-0.276895	0.102345	0.00681992	0.0166802	TRUE
164	Types of transport used (excluding work): Walk	0.200755	0.146823	0.171522	0.604511	FALSE	1.36733	-0.384222	0.0538726	9.88937e-13	1.07524e-11	TRUE
165	Time employed in main current job	0.449315	0.330577	0.174089	0.607265	FALSE	1.35918	-0.295859	0.0901161	0.00102676	0.00321983	TRUE
166	Corneal hysteresis (left)	-0.407093	0.299988	0.174771	0.607265	FALSE	1.35703	0.152863	0.0621963	0.0139807	0.0317284	TRUE
167	Hip circumference	-0.157339	0.116315	0.176152	0.607265	FALSE	1.3527	0.340129	0.0400272	1.93836e-17	3.1328e-16	TRUE
168	Sum eosinophil basophil counts	-0.427368	0.317913	0.178854	0.607265	FALSE	1.34429	-0.104573	0.0394694	0.00806216	0.0193941	TRUE
169	Leg fat mass (left)	-0.150762	0.112157	0.178882	0.607265	FALSE	1.3442	0.432335	0.0373979	6.54023e-31	3.25696e-29	TRUE
170	Mouth/teeth dental problems: Dentures	0.247035	0.184884	0.181497	0.607265	FALSE	1.33616	0.44878	0.0464521	4.40973e-22	1.09876e-20	TRUE
171	Tobacco smoking: Ex-smoker	-0.321464	0.240977	0.182202	0.607265	FALSE	1.33401	0.511668	0.0657731	7.29321e-15	9.37923e-14	TRUE
172	How are people in household related to participant: Mother and/or father	-0.444975	0.333652	0.182318	0.607265	FALSE	1.33365	0.331132	0.146559	0.0238595	0.0494201	TRUE
173	Duration of vigorous activity	0.422014	0.316708	0.182696	0.607265	FALSE	1.3325	0.42455	0.07316	6.51242e-09	4.8378e-08	TRUE
174	Treatment/medication code: paracetamol	0.173426	0.130185	0.18281	0.607265	FALSE	1.33215	0.355547	0.0517499	6.39785e-12	6.71214e-11	TRUE
175	Non-cancer illness code, self-reported: diabetes	-0.413039	0.312053	0.185631	0.610279	FALSE	1.32362	0.350358	0.0550001	1.8887e-10	1.64882e-09	TRUE
176	Reticulocyte count	-0.259409	0.196073	0.185829	0.610279	FALSE	1.32302	0.16592	0.057038	0.00362667	0.00969	TRUE
177	Had other major operations	-0.404108	0.306348	0.18713	0.61108	FALSE	1.31912	0.471948	0.0652149	4.5937e-13	5.08709e-12	TRUE
178	Treatment/medication code: candesartan cilexetil	-0.25057	0.191079	0.189742	0.616127	FALSE	1.31134	0.221919	0.0807105	0.00596751	0.0149626	TRUE
179	Treatment/medication code: fluoxetine	0.469904	0.361217	0.193295	0.617291	FALSE	1.30089	0.571626	0.168219	0.000678551	0.00222953	TRUE
180	Hospital episode type: General episode	0.464801	0.357539	0.193601	0.617291	FALSE	1.3	0.674889	0.0629686	8.39144e-27	3.23747e-25	TRUE
181	Ever suffered mental distress preventing usual activities	0.211933	0.164127	0.196607	0.617291	FALSE	1.29128	0.320227	0.0636846	4.94785e-07	3.11454e-06	TRUE
182	Taking other prescription medications	0.182408	0.141329	0.196822	0.617291	FALSE	1.29066	0.493514	0.0397952	2.5694e-35	1.80765e-33	TRUE
183	Ankle spacing width (left)	0.451062	0.350185	0.197722	0.617291	FALSE	1.28807	0.181295	0.041486	1.24225e-05	6.06421e-05	TRUE
184	Workplace very noisy: Rarely/never	-0.227964	0.177266	0.198444	0.617291	FALSE	1.286	-0.309395	0.0759741	4.65354e-05	0.000202387	TRUE
185	Professional informed about depression	0.434082	0.337579	0.198489	0.617291	FALSE	1.28587	0.316132	0.079852	7.52719e-05	0.000309365	TRUE
186	Major dietary changes in the last 5 years: Yes, because of other reasons	-0.262751	0.204407	0.198644	0.617291	FALSE	1.28543	0.350568	0.0703084	6.15973e-07	3.76309e-06	TRUE
187	Forced expiratory volume in 1-second (FEV1), predicted	0.451179	0.352614	0.200711	0.618857	FALSE	1.27953	-0.138118	0.0396619	0.000496972	0.00167431	TRUE
188	Multisite chronic pain	0.162266	0.127117	0.201776	0.618857	FALSE	1.27651	0.569958	0.0365009	5.76266e-55	1.37843e-52	TRUE
189	Waist circumference	-0.139496	0.109421	0.20236	0.618857	FALSE	1.27486	0.409397	0.0354243	6.80803e-31	3.25696e-29	TRUE
190	Reason for glasses/contact lenses: For short-sightedness, i.e. only or mainly for distance viewing such as driving, cinema etc (called 'myopia')	0.445287	0.350854	0.204387	0.621534	FALSE	1.26915	-0.321686	0.0667229	1.42686e-06	8.20444e-06	TRUE
191	Types of physical activity in last 4 weeks: Strenuous sports	-0.196232	0.154958	0.205386	0.621534	FALSE	1.26636	-0.231631	0.0557765	3.28364e-05	0.000149895	TRUE
192	Ever addicted to any substance or behaviour	-0.388646	0.307785	0.20669	0.622027	FALSE	1.26272	0.425528	0.111953	0.000144135	0.000543112	TRUE
193	Age first had sexual intercourse	0.181565	0.144396	0.208606	0.622027	FALSE	1.25741	-0.598123	0.033316	4.54429e-72	5.43497e-69	TRUE
194	Non-cancer illness code, self-reported: gastro-oesophageal reflux (gord) / gastric reflux	0.442462	0.352017	0.208778	0.622027	FALSE	1.25693	0.407621	0.102478	6.96044e-05	0.000287058	TRUE
195	Body mass index (BMI)	-0.143078	0.1141	0.209853	0.622027	FALSE	1.25397	0.430992	0.0371857	4.61766e-31	2.40118e-29	TRUE
196	Ankle spacing width (right)	0.446138	0.358511	0.213346	0.625442	FALSE	1.24442	0.178487	0.0434611	4.01139e-05	0.00017769	TRUE
197	Non-cancer illness code, self-reported: heart attack/myocardial infarction	0.197655	0.158989	0.213796	0.625442	FALSE	1.24319	0.257772	0.0640853	5.76262e-05	0.000242679	TRUE
198	Diagnoses - main ICD10: R07 Pain in throat and chest	0.401175	0.323018	0.214252	0.625442	FALSE	1.24196	0.609222	0.061308	2.87139e-23	7.98646e-22	TRUE
199	Cereal type: Biscuit cereal (e.g. Weetabix)	-0.375664	0.303727	0.216144	0.627797	FALSE	1.23685	0.326293	0.0909437	0.000333408	0.00115582	TRUE
200	Why stopped smoking: Doctor's advice	0.48612	0.395363	0.218864	0.629459	FALSE	1.22955	0.561698	0.170924	0.00101534	0.00319566	TRUE
201	Back pain for 3+ months	0.428181	0.349353	0.220334	0.629459	FALSE	1.22564	0.499083	0.0813338	8.44989e-10	6.9697e-09	TRUE
202	Treatment/medication code: metformin	-0.406037	0.331903	0.221194	0.629459	FALSE	1.22336	0.39617	0.0545582	3.83065e-13	4.32213e-12	TRUE
203	Milk type used: Never/rarely have milk	-0.327467	0.268935	0.22336	0.629459	FALSE	1.21764	0.187879	0.0640334	0.00334535	0.0089911	TRUE
204	Workplace had a lot of cigarette smoke from other people smoking: Often	-0.383609	0.315482	0.224007	0.629459	FALSE	1.21594	0.463617	0.0978872	2.17716e-06	1.19995e-05	TRUE
205	Diagnoses - main ICD10: Z47 Other orthopaedic follow-up care	-0.430921	0.354407	0.224025	0.629459	FALSE	1.2159	0.495499	0.136678	0.000288613	0.00102428	TRUE
206	Spherical power (left)	0.443628	0.366517	0.22613	0.629459	FALSE	1.21039	0.157438	0.0492855	0.00140116	0.00421053	TRUE
207	Manifestations of mania or irritability: I was more talkative than usual	-0.26452	0.21859	0.226233	0.629459	FALSE	1.21012	0.295454	0.0944269	0.00175448	0.00515568	TRUE
208	Leg fat-free mass (left)	-0.1835	0.151885	0.226988	0.629459	FALSE	1.20815	0.235864	0.0397891	3.0694e-09	2.38377e-08	TRUE
209	Body mass index (BMI)	-0.136835	0.113551	0.228185	0.629459	FALSE	1.20505	0.431445	0.0371243	3.19977e-31	1.73951e-29	TRUE
210	Diagnoses - main ICD10: M23 Internal derangement of knee	-0.410277	0.340839	0.228696	0.629459	FALSE	1.20372	0.386397	0.0680932	1.39072e-08	1.00199e-07	TRUE
211	Diagnoses - main ICD10: K60 Fissure and fistula of anal and rectal regions	-0.360514	0.300872	0.230827	0.632313	FALSE	1.19823	0.264948	0.0932788	0.00450584	0.0117509	TRUE
212	Mental health problems ever diagnosed by a professional: Anxiety, nerves or generalized anxiety disorder	0.429303	0.35933	0.232191	0.633049	FALSE	1.19473	0.226079	0.0679719	0.000880799	0.00281667	TRUE
213	Leg predicted mass (left)	-0.181142	0.15203	0.233462	0.633526	FALSE	1.19149	0.235269	0.0398242	3.46971e-09	2.66876e-08	TRUE
214	Standing height	0.431427	0.366274	0.238844	0.645103	FALSE	1.17788	-0.119356	0.0369543	0.00123865	0.00377055	TRUE
215	Forced expiratory volume in 1-second (FEV1), predicted percentage	0.256647	0.219225	0.241718	0.649827	FALSE	1.1707	-0.1926	0.0510555	0.000161705	0.000596911	TRUE
216	Frequency of solarium/sunlamp use	0.30149	0.25867	0.243802	0.651191	FALSE	1.16554	-0.500836	0.0565537	8.29861e-19	1.60083e-17	TRUE
217	Invitation to complete online 24-hour recall dietary questionnaire, acceptance	0.321641	0.276582	0.244865	0.651191	FALSE	1.16291	-0.492238	0.0517924	2.01873e-21	4.73413e-20	TRUE
218	Dentures	0.210671	0.181442	0.245605	0.651191	FALSE	1.16109	0.426672	0.0436592	1.47333e-22	3.74914e-21	TRUE
219	Hearing difficulty/problems: No	0.168044	0.145307	0.247487	0.653185	FALSE	1.15647	-0.224328	0.0458193	9.78359e-07	5.76413e-06	TRUE
220	Hearing difficulty/problems: Yes	0.167347	0.145239	0.249231	0.654798	FALSE	1.15222	0.224468	0.045705	9.05044e-07	5.35857e-06	TRUE
221	Heel Broadband ultrasound attenuation, direct entry	-0.354704	0.312896	0.256956	0.670216	FALSE	1.13362	0.147111	0.0624891	0.0185637	0.0399319	TRUE
222	Diagnoses - main ICD10: K80 Cholelithiasis	-0.368812	0.326053	0.257996	0.670216	FALSE	1.13114	0.308857	0.0690009	7.60081e-06	3.90153e-05	TRUE
223	Mental health problems ever diagnosed by a professional: Panic attacks	0.410681	0.363512	0.258578	0.670216	FALSE	1.12976	0.312692	0.0942767	0.000910716	0.00290458	TRUE
224	Malignant neoplasm of bronchus and lung	0.404125	0.361764	0.263954	0.681095	FALSE	1.11709	0.246867	0.0919708	0.00727056	0.0176381	TRUE
225	Non-cancer illness code, self-reported: hypertension	0.425797	0.382353	0.265441	0.681889	FALSE	1.11362	0.228034	0.0520145	1.16496e-05	5.7574e-05	TRUE
226	Eosinophil count	-0.373801	0.337751	0.268408	0.683619	FALSE	1.10674	-0.0947234	0.0417123	0.0231546	0.0481616	TRUE
227	Former alcohol drinker	0.401434	0.362774	0.26848	0.683619	FALSE	1.10657	0.358709	0.0894697	6.09029e-05	0.000255578	TRUE
228	Treatment/medication code: ibuprofen	0.303761	0.275222	0.269724	0.683775	FALSE	1.1037	0.257481	0.08325	0.00198233	0.00569919	TRUE
229	Ever had same-sex intercourse	0.390979	0.35977	0.277149	0.698031	FALSE	1.08675	0.262338	0.0741716	0.000404849	0.00138343	TRUE
230	Tea intake	0.45046	0.415755	0.278598	0.698031	FALSE	1.08348	0.124242	0.053403	0.0199917	0.042244	TRUE
231	Diagnoses - main ICD10: I84 Haemorrhoids	0.394368	0.364267	0.278971	0.698031	FALSE	1.08263	0.291364	0.0900234	0.00120988	0.00372265	TRUE
232	Diagnoses - main ICD10: I25 Chronic ischaemic heart disease	0.391333	0.367448	0.286874	0.706909	FALSE	1.065	0.143647	0.0552065	0.00926834	0.021907	TRUE
233	Townsend deprivation index at recruitment	0.222658	0.209563	0.288014	0.706909	FALSE	1.06249	0.572545	0.0489136	1.19835e-31	6.8249e-30	TRUE
234	Spherical power (right)	0.400221	0.377078	0.28852	0.706909	FALSE	1.06137	0.170018	0.0480565	0.000403377	0.00138235	TRUE
235	Coronary atherosclerosis	0.389892	0.368425	0.289934	0.706909	FALSE	1.05827	0.155994	0.0553838	0.00485342	0.0125371	TRUE
236	Arm fat percentage (left)	-0.111365	0.105871	0.292845	0.706909	FALSE	1.0519	0.37694	0.0391658	6.31936e-22	1.54244e-20	TRUE
237	Added milk to filtered coffee	0.384173	0.366068	0.293967	0.706909	FALSE	1.04946	-0.290908	0.101663	0.00421638	0.0110831	TRUE
238	Fed-up feelings	0.104908	0.100032	0.294298	0.706909	FALSE	1.04874	0.289824	0.0632398	4.58479e-06	2.44795e-05	TRUE
239	Tense / 'highly strung'	0.213264	0.203573	0.29482	0.706909	FALSE	1.04761	0.212906	0.0689193	0.00200695	0.00575614	TRUE
240	Medication for cholesterol, blood pressure or diabetes: Blood pressure medication	0.393253	0.375551	0.295037	0.706909	FALSE	1.04714	0.214537	0.0595944	0.000318268	0.00110654	TRUE
241	Diagnoses - main ICD10: N81 Female genital prolapse	0.390887	0.374375	0.296436	0.706909	FALSE	1.04411	0.268386	0.0768854	0.000481707	0.00163207	TRUE
242	Number of attempts	0.193749	0.186363	0.29851	0.706909	FALSE	1.03963	0.235007	0.0577368	4.6949e-05	0.000203446	TRUE
243	Diagnoses - main ICD10: K22 Other diseases of oesophagus	-0.259702	0.250271	0.299419	0.706909	FALSE	1.03768	0.277207	0.0892962	0.00190697	0.00550902	TRUE
244	Hematocrit	-0.399211	0.385227	0.300062	0.706909	FALSE	1.0363	-0.100938	0.0392035	0.0100322	0.0234346	TRUE
245	Spinal stenosis	-0.304329	0.294584	0.301568	0.706909	FALSE	1.03308	0.310531	0.0893296	0.000508507	0.00170357	TRUE
246	Factors influencing health status and contact with health services	-0.396771	0.384458	0.302058	0.706909	FALSE	1.03203	0.630842	0.0970255	7.93531e-11	7.08256e-10	TRUE
247	Types of transport used (excluding work): Cycle	0.317759	0.308307	0.302702	0.706909	FALSE	1.03066	-0.272332	0.0617264	1.02456e-05	5.14862e-05	TRUE
248	Non-cancer illness code, self-reported: helicobacter pylori	-0.307317	0.298903	0.30388	0.706909	FALSE	1.02815	0.280879	0.118047	0.0173412	0.0379855	TRUE
249	Type of accommodation lived in: A flat, maisonette or apartment	-0.172598	0.168099	0.304533	0.706909	FALSE	1.02676	0.182464	0.0640667	0.00439901	0.0115125	TRUE
250	Why stopped smoking: Health precaution	0.342928	0.335142	0.306199	0.707884	FALSE	1.02323	-0.278123	0.0614435	5.99731e-06	3.14596e-05	TRUE
251	FI5 : family relationship calculation	0.253264	0.248421	0.307969	0.707884	FALSE	1.01949	-0.292345	0.0634332	4.05177e-06	2.17306e-05	TRUE
252	Tinnitus: Yes, but not now, but have in the past	-0.266706	0.261963	0.308627	0.707884	FALSE	1.01811	0.227899	0.0993471	0.0217925	0.0455662	TRUE
253	Knee pain for 3+ months	-0.358445	0.353441	0.310508	0.708317	FALSE	1.01416	0.493192	0.131812	0.000182824	0.000662598	TRUE
254	Transport type for commuting to job workplace: Public transport	-0.199516	0.19704	0.311267	0.708317	FALSE	1.01257	-0.413625	0.0767056	6.95367e-08	4.77965e-07	TRUE
255	Chest pain or discomfort when walking uphill or hurrying	0.377216	0.373911	0.313051	0.709583	FALSE	1.00884	0.242147	0.0818227	0.00308232	0.00845518	TRUE
256	Smoking status: Current	0.160878	0.161535	0.319281	0.718086	FALSE	0.995937	0.533204	0.0484891	3.97764e-28	1.58575e-26	TRUE
257	#Spondylopathies	-0.170466	0.171429	0.320035	0.718086	FALSE	0.994385	0.49205	0.0777819	2.51574e-10	2.14916e-09	TRUE
258	Treatment/medication code: ramipril	0.287094	0.28901	0.32053	0.718086	FALSE	0.99337	0.331328	0.0789617	2.71594e-05	0.000125496	TRUE
259	Transport type for commuting to job workplace: Cycle	0.248593	0.251337	0.322623	0.719627	FALSE	0.989082	-0.297749	0.064352	3.71207e-06	1.99984e-05	TRUE
260	Diagnoses - main ICD10: M17 Gonarthrosis [arthrosis of knee]	-0.23093	0.234499	0.324731	0.719627	FALSE	0.984782	0.435239	0.0479705	1.15724e-19	2.47153e-18	TRUE
261	Impedance of arm (left)	0.0980387	0.0997044	0.325463	0.719627	FALSE	0.983293	-0.299962	0.0402467	9.11812e-14	1.09053e-12	TRUE
262	Qualifications: O levels/GCSEs or equivalent	0.14678	0.149583	0.326463	0.719627	FALSE	0.981263	-0.573635	0.0438945	4.98309e-39	5.41798e-37	TRUE
263	Alcohol drinker status: Never	-0.386353	0.394529	0.327443	0.719627	FALSE	0.979278	0.172095	0.0679786	0.0113539	0.0262656	TRUE
264	Diagnoses - main ICD10: K21 Gastro-oesophageal reflux disease	0.379038	0.389179	0.330085	0.722686	FALSE	0.973943	0.530336	0.0842998	3.1528e-10	2.67429e-09	TRUE
265	Ease of skin tanning	-0.26648	0.277017	0.336067	0.733007	FALSE	0.961965	0.0913543	0.0359688	0.011091	0.025757	TRUE
266	Arm fat percentage (right)	-0.101833	0.10657	0.339299	0.734726	FALSE	0.955551	0.388293	0.0383167	3.91165e-24	1.14106e-22	TRUE
267	Treatment/medication code: salbutamol	0.381533	0.399362	0.339398	0.734726	FALSE	0.955356	0.498194	0.130202	0.00013007	0.000500206	TRUE
268	High light scatter reticulocyte count	-0.146934	0.154307	0.340986	0.735411	FALSE	0.952218	0.202212	0.0565728	0.000351069	0.00121352	TRUE
269	Malignant neoplasm of respiratory system and intrathoracic organs	0.368209	0.388419	0.343146	0.737316	FALSE	0.947968	0.297867	0.107131	0.00542939	0.0137867	TRUE
270	Diagnoses - main ICD10: M75 Shoulder lesions	0.388361	0.415318	0.349741	0.746522	FALSE	0.935092	0.597389	0.0876658	9.46624e-12	9.76002e-11	TRUE
271	Basal metabolic rate	-0.130191	0.139311	0.350028	0.746522	FALSE	0.934534	0.235121	0.0386322	1.15665e-09	9.28424e-09	TRUE
272	Shoulder lesions	0.387186	0.415792	0.351749	0.746522	FALSE	0.931203	0.598413	0.0877424	9.0972e-12	9.46109e-11	TRUE
273	Tobacco smoking: Never smoked	-0.204503	0.221514	0.355899	0.746522	FALSE	0.923207	-0.504021	0.058899	1.1546e-17	1.91792e-16	TRUE
274	Milk type used: Skimmed	0.292995	0.318598	0.357762	0.746522	FALSE	0.919638	0.154464	0.0643282	0.0163419	0.0360607	TRUE
275	Hair colour (natural, before greying): Dark brown	-0.332521	0.361925	0.358224	0.746522	FALSE	0.918755	-0.0698816	0.0294406	0.0176132	0.0382845	TRUE
276	Vascular/heart problems diagnosed by doctor: Angina	0.302278	0.329181	0.358475	0.746522	FALSE	0.918275	0.318142	0.0745518	1.97772e-05	9.38633e-05	TRUE
277	Age started wearing glasses or contact lenses	0.279194	0.304893	0.359819	0.746522	FALSE	0.915711	0.182723	0.0538015	0.000683197	0.00223864	TRUE
278	Diagnoses - main ICD10: I83 Varicose veins of lower extremities	-0.311667	0.341151	0.36094	0.746522	FALSE	0.913575	0.172807	0.0714105	0.0155242	0.0347046	TRUE
279	Chest pain felt during physical activity	-0.348864	0.381964	0.361063	0.746522	FALSE	0.913341	0.407041	0.17142	0.0175715	0.0382845	TRUE
280	Current employment status: Retired	-0.169881	0.186222	0.361637	0.746522	FALSE	0.91225	-0.235885	0.0895837	0.00846046	0.0200968	TRUE
281	Periodontitis + loose teeth	0.337557	0.37489	0.367898	0.756744	FALSE	0.900417	0.499075	0.0755753	4.01063e-11	3.74743e-10	TRUE
282	Back pain	0.140873	0.156953	0.369425	0.75719	FALSE	0.897551	0.472064	0.0454408	2.79589e-25	9.28855e-24	TRUE
283	Current employment status: Unemployed	0.368924	0.41263	0.371279	0.758006	FALSE	0.894079	0.428767	0.141205	0.00239356	0.00673575	TRUE
284	Risk taking	0.125902	0.141162	0.372446	0.758006	FALSE	0.891901	0.378191	0.0562659	1.79873e-11	1.77792e-10	TRUE
285	Age started hormone-replacement therapy (HRT)	-0.207679	0.234363	0.37554	0.761622	FALSE	0.886143	-0.42318	0.0580921	3.22539e-13	3.67387e-12	TRUE
286	Worked with materials containing asbestos: Sometimes	0.356795	0.405332	0.378722	0.76258	FALSE	0.880253	0.412714	0.11405	0.00029609	0.00104461	TRUE
287	Impedance of arm (right)	0.0865555	0.0983952	0.379037	0.76258	FALSE	0.879673	-0.276522	0.041308	2.16908e-11	2.09211e-10	TRUE
288	Mouth/teeth dental problems: Painful gums	-0.18098	0.206139	0.379971	0.76258	FALSE	0.87795	0.262432	0.101181	0.00949555	0.0223557	TRUE
289	Schizophrenia	0.294024	0.338171	0.384598	0.764881	FALSE	0.869455	0.132589	0.055803	0.0175007	0.0382648	TRUE
290	Medication for cholesterol, blood pressure, diabetes, or take exogenous hormones: Hormone replacement therapy	0.358221	0.412314	0.384953	0.764881	FALSE	0.868807	0.507969	0.0931199	4.8973e-08	3.40278e-07	TRUE
291	Transport type for commuting to job workplace: Car/motor vehicle	-0.191983	0.221257	0.385562	0.764881	FALSE	0.867693	0.391285	0.0783324	5.87774e-07	3.64181e-06	TRUE
292	Depression	-0.272514	0.31471	0.386533	0.764881	FALSE	0.865921	0.28444	0.115625	0.0138932	0.0315898	TRUE
293	Medication for pain relief, constipation, heartburn: Omeprazole (e.g. Zanprol)	0.241243	0.280424	0.389635	0.764881	FALSE	0.860279	0.539255	0.0630957	1.26754e-17	2.07668e-16	TRUE
294	Treatment/medication code: spiriva 18micrograms inhalation capsule	-0.338377	0.394945	0.391571	0.764881	FALSE	0.856771	0.371732	0.148565	0.0123442	0.0283918	TRUE
295	Treatment/medication code: bendrofluazide	0.343945	0.401531	0.391675	0.764881	FALSE	0.856583	0.294514	0.106144	0.00552593	0.0139725	TRUE
296	Diagnoses - main ICD10: S09 Other and unspecified injuries of head	0.289829	0.338475	0.391843	0.764881	FALSE	0.856281	0.296453	0.111915	0.00807547	0.0193941	TRUE
297	Leg predicted mass (right)	-0.176302	0.206774	0.393864	0.764881	FALSE	0.852632	0.210046	0.0404371	2.05389e-07	1.32781e-06	TRUE
298	Treatment/medication code: doxazosin	-0.436917	0.5143	0.395582	0.764881	FALSE	0.849537	0.368407	0.0887872	3.3345e-05	0.000151063	TRUE
299	Impingement syndrome of shoulder	-0.356548	0.419777	0.395674	0.764881	FALSE	0.849373	0.64381	0.105448	1.02493e-09	8.33892e-09	TRUE
300	Meniscus derangement	-0.314216	0.376361	0.403786	0.771717	FALSE	0.834879	0.358992	0.0728546	8.32822e-07	4.9696e-06	TRUE
301	Duration screen displayed	0.157662	0.189288	0.404888	0.771717	FALSE	0.832923	0.250112	0.0619488	5.4046e-05	0.000229216	TRUE
302	Leg fat-free mass (right)	-0.169755	0.20417	0.405724	0.771717	FALSE	0.831442	0.210498	0.0404488	1.9497e-07	1.27423e-06	TRUE
303	Episodal and paroxysmal disorders	0.296059	0.359751	0.410534	0.771717	FALSE	0.822955	0.490701	0.0943448	1.9807e-07	1.28746e-06	TRUE
304	Diagnoses - main ICD10: D17 Benign lipomatous neoplasm	-0.384725	0.467524	0.410566	0.771717	FALSE	0.822898	0.499659	0.170293	0.00334504	0.0089911	TRUE
305	Medication for cholesterol, blood pressure, diabetes, or take exogenous hormones: Blood pressure medication	0.355109	0.432057	0.411131	0.771717	FALSE	0.821904	0.214512	0.0624928	0.000597846	0.00198618	TRUE
306	Diagnoses - main ICD10: R10 Abdominal and pelvic pain	0.325351	0.396969	0.412451	0.771717	FALSE	0.819587	0.545346	0.0666084	2.67055e-16	3.80236e-15	TRUE
307	Toothache	0.240643	0.294509	0.413872	0.771717	FALSE	0.817099	0.234897	0.089177	0.00843735	0.0200968	TRUE
308	Substances taken for depression: Drugs or alcohol (more than once)	0.344794	0.421999	0.4139	0.771717	FALSE	0.817049	0.398774	0.0831913	1.63929e-06	9.16162e-06	TRUE
309	Non-cancer illness code, self-reported: emphysema/chronic bronchitis	0.346719	0.425021	0.414633	0.771717	FALSE	0.815768	0.677937	0.0862769	3.91302e-15	5.19997e-14	TRUE
310	Workplace very hot: Sometimes	-0.265292	0.325619	0.415226	0.771717	FALSE	0.814731	0.537615	0.0806815	2.67522e-11	2.55965e-10	TRUE
311	Pain type(s) experienced in last month: Facial pain	-0.345698	0.42484	0.415809	0.771717	FALSE	0.813714	0.305159	0.123463	0.0134489	0.0307551	TRUE
312	Vascular/heart problems diagnosed by doctor: High blood pressure	0.35152	0.434268	0.418254	0.771717	FALSE	0.809455	0.23585	0.0526633	7.51881e-06	3.87608e-05	TRUE
313	Arm predicted mass (left)	-0.0929323	0.114952	0.418835	0.771717	FALSE	0.808444	0.256589	0.0382794	2.04091e-11	1.98449e-10	TRUE
314	Type of accommodation lived in: A house or bungalow	-0.143403	0.177534	0.419237	0.771717	FALSE	0.807745	-0.234462	0.0619482	0.000153831	0.000570129	TRUE
315	Diagnoses - main ICD10: H26 Other cataract	-0.193981	0.245037	0.428572	0.779607	FALSE	0.791638	0.24193	0.0756746	0.00138877	0.00419437	TRUE
316	Treatment/medication code: ventolin 100micrograms inhaler	0.298745	0.37739	0.428589	0.779607	FALSE	0.791608	0.269514	0.06124	1.07779e-05	5.371e-05	TRUE
317	Bipolar and major depression status: Probable Recurrent major depression (severe)	0.327609	0.414344	0.429138	0.779607	FALSE	0.790667	0.352261	0.130498	0.00694731	0.0169226	TRUE
318	Job coding: heavy goods vehicle (hgv) driver, lorry or truck driver, tanker driver, haulage driver	-0.482273	0.610583	0.429612	0.779607	FALSE	0.789856	0.45574	0.157822	0.00388094	0.010269	TRUE
319	Seen a psychiatrist for nerves, anxiety, tension or depression	0.114384	0.145237	0.430949	0.779607	FALSE	0.78757	0.347845	0.0718384	1.28506e-06	7.42477e-06	TRUE
320	Tense, sore, or aching muscles during worst period of anxiety	0.311839	0.396525	0.431617	0.779607	FALSE	0.786428	0.409024	0.0984092	3.23352e-05	0.000148172	TRUE
321	Types of physical activity in last 4 weeks: Heavy DIY (eg: weeding, lawn mowing, carpentry, digging)	0.0924882	0.118739	0.436027	0.78512	FALSE	0.77892	-0.310174	0.0512632	1.44285e-09	1.14281e-08	TRUE
322	How are people in household related to participant: Husband, wife or partner	0.183991	0.238641	0.440709	0.791087	FALSE	0.770996	-0.149344	0.0554638	0.0070889	0.0172324	TRUE
323	Hearing difficulty/problems with background noise	0.222822	0.29075	0.443455	0.791503	FALSE	0.766371	0.139006	0.0522446	0.00779838	0.0188421	TRUE
324	Actions taken following self-harm: See anyone from psychiatric or mental health services, including liaison services	0.364843	0.476301	0.44368	0.791503	FALSE	0.765994	0.293429	0.124459	0.0183917	0.0396332	TRUE
325	Diagnoses - main ICD10: M25 Other joint disorders, not elsewhere classified	-0.371486	0.489683	0.448077	0.796887	FALSE	0.758625	0.941973	0.1882	5.58158e-07	3.47686e-06	TRUE
326	Age at first live birth	-0.173651	0.230257	0.450752	0.799187	FALSE	0.754161	-0.678621	0.038577	2.87034e-69	1.71646e-66	TRUE
327	Fractured/broken bones in last 5 years	0.268488	0.357847	0.453081	0.799445	FALSE	0.750288	0.254648	0.0575344	9.59925e-06	4.90628e-05	TRUE
328	Maternal smoking around birth	0.131465	0.17553	0.453881	0.799445	FALSE	0.74896	0.58768	0.0452625	1.51121e-38	1.50618e-36	TRUE
329	Bilateral oophorectomy (both ovaries removed)	0.307875	0.413619	0.456669	0.799445	FALSE	0.744343	0.415215	0.0725148	1.0286e-08	7.54729e-08	TRUE
330	Medication related adverse effects (Asthma/COPD)	0.293237	0.39407	0.456801	0.799445	FALSE	0.744125	0.301748	0.078975	0.000133021	0.000509912	TRUE
331	COPD, early/later onset	-0.310197	0.417801	0.457814	0.799445	FALSE	0.742451	0.644738	0.0987635	6.66107e-11	6.03533e-10	TRUE
332	Rotator cuff syndrome	-0.232079	0.318818	0.466653	0.805696	FALSE	0.727935	0.354168	0.0855794	3.49625e-05	0.0001572	TRUE
333	Fractured bone site(s): Other bones	0.277769	0.382066	0.467214	0.805696	FALSE	0.727019	0.357804	0.0929391	0.000118176	0.000460385	TRUE
334	Qualifications: NVQ or HND or HNC or equivalent	-0.214946	0.295985	0.467714	0.805696	FALSE	0.726204	0.473563	0.0926266	3.17742e-07	2.04312e-06	TRUE
335	Treatment/medication code: codeine	-0.307747	0.424325	0.468292	0.805696	FALSE	0.725261	0.520485	0.12538	3.30669e-05	0.000150373	TRUE
336	Manifestations of mania or irritability: I was more active than usual	0.295146	0.407016	0.468363	0.805696	FALSE	0.725145	0.396218	0.105307	0.00016823	0.000619085	TRUE
337	Impedance of whole body	0.093911	0.130007	0.470077	0.806244	FALSE	0.722354	-0.260201	0.0403399	1.11704e-10	9.82338e-10	TRUE
338	Age started oral contraceptive pill	0.200981	0.279504	0.472101	0.806927	FALSE	0.719065	-0.561983	0.0565857	3.03497e-23	8.24959e-22	TRUE
339	Ever smoked	-0.159217	0.222007	0.473267	0.806927	FALSE	0.717174	0.452428	0.0745974	1.32007e-09	1.05254e-08	TRUE
340	Trunk fat percentage	-0.0716366	0.100755	0.477088	0.811049	FALSE	0.710995	0.32966	0.0382114	6.2826e-18	1.06832e-16	TRUE
341	Job SOC coding: Higher education teaching professionals	0.318022	0.450497	0.480228	0.813994	FALSE	0.705935	-0.273332	0.0985543	0.00554706	0.0139964	TRUE
342	Hair/balding pattern: Pattern 1	-0.223582	0.31937	0.483882	0.8172	FALSE	0.700072	0.091269	0.0382521	0.0170333	0.0374481	TRUE
343	Treatment/medication code: co-codamol	0.297497	0.425988	0.484947	0.8172	FALSE	0.698368	0.626962	0.086944	5.55007e-13	6.0898e-12	TRUE
344	Treatment/medication code: tramadol	0.302739	0.435268	0.486728	0.817815	FALSE	0.695523	0.571397	0.08505	1.8377e-11	1.80155e-10	TRUE
345	Arm fat-free mass (left)	-0.0788258	0.11459	0.491519	0.823473	FALSE	0.687894	0.258522	0.0381683	1.25947e-11	1.25528e-10	TRUE
346	Diseases of the respiratory system	0.299486	0.4385	0.494621	0.826274	FALSE	0.682978	0.619411	0.0744122	8.50123e-17	1.28702e-15	TRUE
347	Treatment/medication code: isosorbide mononitrate	0.28825	0.425426	0.498053	0.826286	FALSE	0.677557	0.27337	0.11158	0.0142862	0.0322993	TRUE
348	Diagnoses - main ICD10: K57 Diverticular disease of intestine	0.104013	0.153525	0.49809	0.826286	FALSE	0.677499	0.234747	0.0574306	4.36048e-05	0.000192441	TRUE
349	Diagnoses - main ICD10: R04 Haemorrhage from respiratory passages	-0.275095	0.407465	0.499589	0.826286	FALSE	0.675137	0.477914	0.195401	0.0144527	0.032614	TRUE
350	Weight change during worst episode of depression: Gained weight	-0.2091	0.310911	0.50124	0.826286	FALSE	0.672541	0.456312	0.0977429	3.0342e-06	1.64204e-05	TRUE
351	Light smokers, at least 100 smokes in lifetime	0.161812	0.240899	0.501776	0.826286	FALSE	0.671699	0.325942	0.0661548	8.35192e-07	4.9696e-06	TRUE
352	Diseases of the eye and adnexa	0.288963	0.435422	0.506921	0.827713	FALSE	0.66364	0.275808	0.0725359	0.000143319	0.000542437	TRUE
353	Bone fractures	0.265477	0.400121	0.507015	0.827713	FALSE	0.663493	0.205423	0.0528489	0.0001015	0.000403304	TRUE
354	Substances taken for anxiety: Medication prescribed to you (for at least two weeks)	-0.0989997	0.14957	0.508037	0.827713	FALSE	0.661897	0.211819	0.0639754	0.000929788	0.00295752	TRUE
355	Bread type: Wholemeal or wholegrain	-0.0801414	0.121354	0.509002	0.827713	FALSE	0.660393	-0.381716	0.0543868	2.24217e-12	2.41589e-11	TRUE
356	Ankle spacing width	0.304324	0.461695	0.509803	0.827713	FALSE	0.659145	0.14523	0.038616	0.000169318	0.000621179	TRUE
357	Activities undertaken to treat depression: Talking therapies, such as psychotherapy, counselling, group therapy or CBT	0.106995	0.162984	0.511516	0.828168	FALSE	0.656479	0.222923	0.065923	0.000720729	0.00235517	TRUE
358	Body fat percentage	-0.063625	0.0979542	0.51599	0.830567	FALSE	0.649538	0.373318	0.0368875	4.48297e-24	1.27658e-22	TRUE
359	Diagnoses - main ICD10: K44 Diaphragmatic hernia	-0.279693	0.431713	0.517071	0.830567	FALSE	0.647868	0.428095	0.105939	5.32326e-05	0.00022657	TRUE
360	Treatment/medication code: ranitidine	-0.265357	0.410677	0.518185	0.830567	FALSE	0.646146	0.466463	0.144427	0.00123899	0.00377055	TRUE
361	Age when last took cannabis	0.324374	0.502686	0.518745	0.830567	FALSE	0.645281	0.361163	0.12018	0.00265421	0.00738241	TRUE
362	Treatment/medication code: bendroflumethiazide	0.287643	0.456278	0.528425	0.840677	FALSE	0.630412	0.198681	0.0713811	0.0053796	0.0136894	TRUE
363	Treatment/medication code: bendroflumethiazide	0.287643	0.456278	0.528425	0.840677	FALSE	0.630412	0.198681	0.0713811	0.0053796	0.0136894	TRUE
364	Victim of sexual assault	0.11389	0.181098	0.529423	0.840677	FALSE	0.628887	0.319115	0.0663077	1.48954e-06	8.40326e-06	TRUE
365	Treatment/medication code: quinine	0.278832	0.458408	0.543014	0.859896	FALSE	0.608262	0.452437	0.106363	2.10249e-05	9.86111e-05	TRUE
366	Diseases of the ear and mastoid process	-0.285992	0.473945	0.546223	0.862615	FALSE	0.603429	0.660906	0.204948	0.00126083	0.0038273	TRUE
367	Illness, injury, bereavement, stress in last 2 years: Serious illness, injury or assault to yourself	-0.137409	0.228643	0.547856	0.862836	FALSE	0.600976	0.420017	0.0663653	2.46964e-10	2.12496e-09	TRUE
368	Medication for pain relief, constipation, heartburn: Laxatives (e.g. Dulcolax, Senokot)	-0.186114	0.316825	0.556912	0.869843	FALSE	0.587434	0.367848	0.0754816	1.09724e-06	6.43285e-06	TRUE
369	Arm predicted mass (right)	-0.0819352	0.139481	0.556915	0.869843	FALSE	0.587431	0.235139	0.0385235	1.03591e-09	8.3713e-09	TRUE
370	Qualifications: CSEs or equivalent	0.141376	0.240861	0.55723	0.869843	FALSE	0.586961	0.396224	0.0597037	3.21196e-11	3.04881e-10	TRUE
371	Ever highly irritable/argumentative for 2 days	0.1772	0.303235	0.558973	0.869843	FALSE	0.584367	0.507849	0.0578522	1.65832e-18	3.05131e-17	TRUE
372	Added milk to standard tea	0.261294	0.448697	0.560338	0.869843	FALSE	0.582339	-0.335807	0.10172	0.000962376	0.00303974	TRUE
373	Arm fat-free mass (right)	-0.0832904	0.143392	0.561335	0.869843	FALSE	0.58086	0.235627	0.0382721	7.43088e-10	6.21492e-09	TRUE
374	Leisure/social activities: Adult education class	-0.117941	0.205566	0.566147	0.874955	FALSE	0.573735	-0.3848	0.061492	3.90626e-10	3.29006e-09	TRUE
375	Blood clot, DVT, bronchitis, emphysema, asthma, rhinitis, eczema, allergy diagnosed by doctor: Emphysema/chronic bronchitis	0.245188	0.437137	0.574868	0.881867	FALSE	0.560896	0.688702	0.0718856	9.65441e-22	2.30934e-20	TRUE
376	Ever manic/hyper for 2 days	0.258595	0.461158	0.574968	0.881867	FALSE	0.560751	0.549963	0.0985013	2.35996e-08	1.6603e-07	TRUE
377	Ischaemic heart disease, wide definition	0.152248	0.272327	0.576119	0.881867	FALSE	0.559062	0.237539	0.0544473	1.28455e-05	6.24519e-05	TRUE
378	Diagnoses - main ICD10: J44 Other chronic obstructive pulmonary disease	-0.239376	0.429132	0.576972	0.881867	FALSE	0.557814	0.624645	0.0985529	2.32503e-10	2.01503e-09	TRUE
379	Never eat eggs, dairy, wheat, sugar: Dairy products	0.258886	0.465668	0.578248	0.881867	FALSE	0.555945	0.382193	0.126461	0.00250938	0.00702862	TRUE
380	Medication for cholesterol, blood pressure, diabetes, or take exogenous hormones: Cholesterol lowering medication	0.261298	0.487038	0.59161	0.894541	FALSE	0.536504	0.32467	0.0551185	3.85253e-09	2.93479e-08	TRUE
381	Alcohol drinker status: Current	-0.145672	0.273683	0.594543	0.894541	FALSE	0.532264	-0.461502	0.057031	5.86341e-16	8.15424e-15	TRUE
382	Treatment/medication code: ipratropium	-0.260674	0.491062	0.595532	0.894541	FALSE	0.530837	0.461649	0.178622	0.009752	0.0228694	TRUE
383	Diagnoses - main ICD10: T84 Complications of internal orthopaedic prosthetic devices, implants and grafts	0.248943	0.469739	0.59614	0.894541	FALSE	0.52996	0.384662	0.114316	0.000765744	0.00247522	TRUE
384	Impedance of leg (right)	0.179072	0.338009	0.596261	0.894541	FALSE	0.529784	-0.187647	0.042609	1.06305e-05	5.31968e-05	TRUE
385	Never eat eggs, dairy, wheat, sugar: Sugar or foods/drinks containing sugar	-0.0741028	0.140667	0.598335	0.894541	FALSE	0.526796	0.352494	0.0509852	4.72306e-12	4.99892e-11	TRUE
386	Diseases of the blood and blood-forming organs and certain disorders involving the immune mechanism	0.242293	0.462016	0.599983	0.894541	FALSE	0.524425	0.357667	0.115101	0.00188722	0.00547947	TRUE
387	Diagnoses - main ICD10: D12 Benign neoplasm of colon, rectum, anus and anal canal	-0.134562	0.256712	0.600157	0.894541	FALSE	0.524175	0.299755	0.0684515	1.19177e-05	5.86568e-05	TRUE
388	Sleep disorders (combined)	-0.170694	0.325939	0.600488	0.894541	FALSE	0.523699	0.37134	0.0909861	4.4788e-05	0.000195498	TRUE
389	Alcohol drinker status: Previous	0.212165	0.410247	0.605043	0.897013	FALSE	0.517163	0.586485	0.0694374	3.00816e-17	4.67241e-16	TRUE
390	Number of trend entries	0.246646	0.477197	0.605251	0.897013	FALSE	0.516864	-0.525958	0.137252	0.00012708	0.000490283	TRUE
391	Mental and behavioural disorders	-0.13044	0.260835	0.617014	0.910841	FALSE	0.500087	0.288711	0.0921225	0.00172445	0.00507992	TRUE
392	Treatment/medication code: lansoprazole	0.179338	0.361755	0.620074	0.910841	FALSE	0.495746	0.59704	0.077566	1.39097e-14	1.73291e-13	TRUE
393	Diagnoses - main ICD10: K29 Gastritis and duodenitis	0.206468	0.418901	0.622097	0.910841	FALSE	0.492881	0.562465	0.074013	2.97189e-14	3.62692e-13	TRUE
394	Diagnoses - main ICD10: I50 Heart failure	-0.134443	0.273474	0.622994	0.910841	FALSE	0.491611	0.274217	0.0965515	0.00450975	0.0117509	TRUE
395	Current employment status: Unable to work because of sickness or disability	0.127472	0.260182	0.624182	0.910841	FALSE	0.489932	0.669931	0.0528849	8.92732e-37	7.62648e-35	TRUE
396	Workplace had a lot of diesel exhaust: Often	-0.370109	0.75893	0.625782	0.910841	FALSE	0.487672	0.580546	0.143277	5.07979e-05	0.000216979	TRUE
397	Smoking status: Previous	-0.0524693	0.107956	0.62695	0.910841	FALSE	0.486024	0.351265	0.0451925	7.68629e-15	9.77958e-14	TRUE
398	Whole body water mass	-0.110679	0.22803	0.627415	0.910841	FALSE	0.485368	0.195333	0.0386598	4.35831e-07	2.75796e-06	TRUE
399	Whole body fat-free mass	-0.11252	0.232735	0.628764	0.910841	FALSE	0.483467	0.192766	0.0388498	6.98283e-07	4.23932e-06	TRUE
400	Fluid intelligence score	0.0601978	0.127195	0.63602	0.919049	FALSE	0.473271	-0.36567	0.0482118	3.33373e-14	4.02742e-13	TRUE
401	Medication for pain relief, constipation, heartburn: Ranitidine (e.g. Zantac)	-0.201331	0.432014	0.641195	0.924216	FALSE	0.466028	0.467491	0.151461	0.00202491	0.00579377	TRUE
402	Folate	0.216502	0.466851	0.642827	0.924264	FALSE	0.46375	-0.260839	0.111631	0.0194597	0.0414862	TRUE
403	Ever had known person concerned about, or recommend reduction of, alcohol consumption: No	-0.0948838	0.206168	0.645355	0.925595	FALSE	0.460225	-0.271367	0.0822064	0.000963261	0.00303974	TRUE
404	Treatment/medication code: gliclazide	-0.22226	0.491724	0.651268	0.929358	FALSE	0.452001	0.395792	0.0917158	1.59302e-05	7.59066e-05	TRUE
405	Tinnitus: No, never	-0.0926701	0.205256	0.65164	0.929358	FALSE	0.451485	-0.201691	0.0648874	0.00188157	0.00547947	TRUE
406	Job SOC coding: Heavy goods vehicle drivers	0.0879949	0.195599	0.652802	0.929358	FALSE	0.449873	0.482414	0.168813	0.00426749	0.0111928	TRUE
407	Diagnoses - main ICD10: G47 Sleep disorders	-0.150481	0.339336	0.657435	0.933655	FALSE	0.443457	0.377483	0.0929472	4.88087e-05	0.000210741	TRUE
408	Vascular/heart problems diagnosed by doctor: Stroke	-0.205004	0.465071	0.659356	0.934088	FALSE	0.440802	0.486126	0.1737	0.00513151	0.0132269	TRUE
409	Diseases of the nervous system	0.124768	0.286689	0.663416	0.937541	FALSE	0.435202	0.550764	0.0666722	1.4473e-16	2.13701e-15	TRUE
410	Workplace full of chemical or other fumes: Often	0.214184	0.498668	0.667551	0.941084	FALSE	0.429512	0.501769	0.183979	0.00638527	0.0158439	TRUE
411	Job coding: non-commissioned officers or other rank of armed forces	-0.344663	0.81063	0.670706	0.943231	FALSE	0.42518	0.591646	0.164093	0.000311476	0.00108925	TRUE
412	Mood swings	-0.0446371	0.105646	0.672648	0.943666	FALSE	0.422517	0.365938	0.0607173	1.6712e-09	1.31497e-08	TRUE
413	Treatment/medication code: amlodipine	-0.0767557	0.183499	0.675735	0.944119	FALSE	0.41829	0.235784	0.067752	0.000501203	0.00168382	TRUE
414	Treatment/medication code: omeprazole	0.155111	0.375119	0.679242	0.944119	FALSE	0.413497	0.619881	0.0742894	7.17331e-17	1.09991e-15	TRUE
415	Disorders of gallbladder, biliary tract and pancreas	-0.166779	0.404723	0.680279	0.944119	FALSE	0.412082	0.331826	0.0735757	6.48284e-06	3.38415e-05	TRUE
416	Diagnoses - main ICD10: K52 Other non-infective gastro-enteritis and colitis	-0.192225	0.467092	0.680679	0.944119	FALSE	0.411537	0.513177	0.106477	1.43856e-06	8.23215e-06	TRUE
417	Neoplasms	0.199046	0.491231	0.685332	0.944119	FALSE	0.405197	0.264852	0.065677	5.51503e-05	0.000233074	TRUE
418	Major coronary heart disease event	0.097253	0.244109	0.690336	0.944119	FALSE	0.398399	0.224581	0.0684149	0.00102841	0.00321983	TRUE
419	Type of special diet followed: Low calorie	0.198609	0.499568	0.690954	0.944119	FALSE	0.397561	0.344742	0.113135	0.00230999	0.00651592	TRUE
420	Restless during period of worst anxiety	0.300338	0.755482	0.690966	0.944119	FALSE	0.397545	0.521491	0.13877	0.000171301	0.000626532	TRUE
421	ILD differential diagnosis	0.166816	0.420835	0.691816	0.944119	FALSE	0.396392	0.601576	0.0710606	2.54671e-17	4.00771e-16	TRUE
422	COPD differential diagnosis	0.166816	0.420835	0.691816	0.944119	FALSE	0.396392	0.601576	0.0710606	2.54671e-17	4.00771e-16	TRUE
423	Medication related adverse effects	0.122593	0.311572	0.693976	0.944119	FALSE	0.393464	0.28744	0.0708898	5.01883e-05	0.000215144	TRUE
424	Reason for reducing amount of alcohol drunk: Financial reasons	0.204341	0.522088	0.695508	0.944119	FALSE	0.391392	0.408974	0.13916	0.00329394	0.00893323	TRUE
425	Been involved in combat or exposed to war-zone	-0.186105	0.47698	0.696408	0.944119	FALSE	0.390174	0.492813	0.152275	0.00121079	0.00372265	TRUE
426	Ever had period of mania / excitability	-0.0890848	0.229467	0.69785	0.944119	FALSE	0.388224	0.22873	0.0967081	0.0180222	0.0389775	TRUE
427	Treatment/medication code: clopidogrel	-0.233864	0.602463	0.697883	0.944119	FALSE	0.388179	0.490792	0.168852	0.00365328	0.00973122	TRUE
428	Mean time to correctly identify matches	0.148059	0.386993	0.702026	0.944119	FALSE	0.382587	-0.116182	0.0484448	0.0164744	0.0362861	TRUE
429	Iron	0.191377	0.500394	0.702125	0.944119	FALSE	0.382453	-0.485145	0.14147	0.000605084	0.00200244	TRUE
430	Any mental disorder	0.108933	0.288622	0.705859	0.944119	FALSE	0.377423	0.287508	0.0899647	0.00139449	0.00420103	TRUE
431	Detention categories: Informal, not formally detained	0.192431	0.510708	0.706328	0.944119	FALSE	0.376792	0.642361	0.128621	5.90728e-07	3.64181e-06	TRUE
432	Why stopped smoking: Illness or ill health	-0.129082	0.344739	0.708081	0.944119	FALSE	0.374435	0.379478	0.122122	0.00188758	0.00547947	TRUE
433	Pain type(s) experienced in last month: Headache	0.10058	0.269141	0.708622	0.944119	FALSE	0.373708	0.215072	0.0699373	0.0021035	0.00598997	TRUE
434	Ever smoked	-0.0432995	0.115983	0.708906	0.944119	FALSE	0.373326	0.32802	0.0448065	2.46493e-13	2.89025e-12	TRUE
435	Diagnoses - main ICD10: C34 Malignant neoplasm of bronchus and lung	0.235687	0.63638	0.711118	0.944887	FALSE	0.370355	0.390783	0.130485	0.00274583	0.00761952	TRUE
436	Destinations on discharge from hospital (recoded): Usual Place of residence	-0.114535	0.313181	0.714577	0.945708	FALSE	0.365716	0.654266	0.0512136	2.25436e-37	2.07401e-35	TRUE
437	Coffee type: Ground coffee (include espresso, filter etc)	0.0455755	0.125264	0.715981	0.945708	FALSE	0.363836	-0.218712	0.0457086	1.71061e-06	9.51576e-06	TRUE
438	Neutrophill count	0.0984378	0.271217	0.716644	0.945708	FALSE	0.362948	0.110434	0.0478642	0.0210413	0.0441498	TRUE
439	Workplace very cold: Sometimes	-0.141864	0.394968	0.719462	0.947265	FALSE	0.359177	0.588485	0.0726097	5.28489e-16	7.43615e-15	TRUE
440	High light scatter reticulocyte percentage	-0.0429587	0.123838	0.728671	0.952842	FALSE	0.346894	0.239519	0.0645657	0.000207503	0.000747512	TRUE
441	Lung cancer and mesothelioma	0.145843	0.420852	0.728935	0.952842	FALSE	0.346542	0.321496	0.11166	0.00398645	0.0105249	TRUE
442	Irritability	0.0644101	0.187411	0.731084	0.952842	FALSE	0.343685	0.203834	0.0861047	0.0179192	0.0388249	TRUE
443	Ulcer of oesophagus	0.179319	0.528228	0.734254	0.952842	FALSE	0.339472	0.352196	0.113439	0.00190462	0.00550902	TRUE
444	Substances taken for anxiety: Drugs or alcohol (more than once)	0.141909	0.420068	0.735495	0.952842	FALSE	0.337825	0.286845	0.109243	0.00864565	0.0204756	TRUE
445	Smoking status: Never	-0.0428394	0.126834	0.735545	0.952842	FALSE	0.337758	-0.481674	0.0396288	5.41892e-34	3.60057e-32	TRUE
446	Maximum heart rate during fitness test	-0.133432	0.39514	0.735601	0.952842	FALSE	0.337684	-0.408002	0.0904827	6.50799e-06	3.38415e-05	TRUE
447	Difficulty concentrating during worst period of anxiety	0.170404	0.507186	0.736886	0.952842	FALSE	0.33598	0.311202	0.133625	0.0198628	0.0421255	TRUE
448	Ever used hormone-replacement therapy (HRT)	0.0659803	0.208299	0.751427	0.969476	FALSE	0.316758	0.496526	0.0565249	1.57487e-18	2.94303e-17	TRUE
449	Myocardial infarction	0.132029	0.421592	0.754153	0.970825	FALSE	0.313168	0.176614	0.0695786	0.0111381	0.0258162	TRUE
450	Non-butter spread type details: Other low or reduced fat spread	0.14737	0.481969	0.759782	0.973836	FALSE	0.305767	0.396287	0.113566	0.000483963	0.00163508	TRUE
451	Workplace very noisy: Often	0.13829	0.460144	0.763767	0.973836	FALSE	0.300537	0.621591	0.0757292	2.24743e-16	3.23847e-15	TRUE
452	Cereal type: Other (e.g. Cornflakes, Frosties)	-0.075712	0.252388	0.76419	0.973836	FALSE	0.299983	0.238284	0.0539674	1.00851e-05	5.08936e-05	TRUE
453	Cereal type: Muesli	-0.0520373	0.173791	0.764616	0.973836	FALSE	0.299425	-0.374479	0.0431614	4.09069e-18	7.30219e-17	TRUE
454	Current employment status: In paid employment or self-employed	0.0979681	0.330167	0.766678	0.973836	FALSE	0.296723	-0.412581	0.0773679	9.67559e-08	6.56766e-07	TRUE
455	Heart failure	-0.0838424	0.284215	0.767997	0.973836	FALSE	0.294996	0.292534	0.0914856	0.00138577	0.00419437	TRUE
456	Diagnoses - main ICD10: J18 Pneumonia, organism unspecified	0.157391	0.534221	0.768286	0.973836	FALSE	0.294617	0.519952	0.184341	0.0047934	0.0124358	TRUE
457	Own or rent accommodation lived in: Rent - from local authority, local council, housing association	0.0517596	0.178227	0.771499	0.975769	FALSE	0.290414	0.59287	0.0453482	4.65345e-39	5.41798e-37	TRUE
458	Pulse wave peak to peak time	0.145922	0.512225	0.775737	0.978987	FALSE	0.284879	-0.259663	0.0868073	0.00277835	0.00769191	TRUE
459	Own or rent accommodation lived in: Own outright (by you or someone in your household)	-0.0466937	0.167733	0.78072	0.981936	FALSE	0.278381	-0.452843	0.0512914	1.05767e-18	2.0079e-17	TRUE
460	Manifestations of mania or irritability: I was more restless than usual	0.0838251	0.303723	0.782554	0.981936	FALSE	0.275992	0.410287	0.0827883	7.20123e-07	4.32797e-06	TRUE
461	Major dietary changes in the last 5 years: No	-0.0429642	0.15735	0.784816	0.981936	FALSE	0.273049	-0.459188	0.0467884	9.78548e-23	2.54423e-21	TRUE
462	Manifestations of mania or irritability: My thoughts were racing	-0.0827176	0.303584	0.785261	0.981936	FALSE	0.27247	0.439295	0.0868911	4.28826e-07	2.72806e-06	TRUE
463	Age of primiparous women at birth of child	0.0939449	0.347853	0.787106	0.981936	FALSE	0.27007	-0.413077	0.0997401	3.44988e-05	0.0001557	TRUE
464	Workplace very cold: Often	-0.135805	0.508646	0.789475	0.981936	FALSE	0.266992	0.679769	0.104075	6.51014e-11	5.9436e-10	TRUE
465	Impedance of leg (left)	0.0859389	0.325917	0.792024	0.981936	FALSE	0.263684	-0.189431	0.0428703	9.92933e-06	5.03198e-05	TRUE
466	Intra-ocular pressure, corneal-compensated (left)	0.0846381	0.321435	0.792309	0.981936	FALSE	0.263313	-0.147598	0.058335	0.0114005	0.0263223	TRUE
467	Home area population density - urban or rural: England/Wales - Urban - less sparse	0.0791765	0.304233	0.794671	0.981936	FALSE	0.260249	0.461098	0.105513	1.24224e-05	6.06421e-05	TRUE
468	Age of stopping smoking	0.136945	0.53157	0.796697	0.981936	FALSE	0.257624	0.428722	0.105595	4.90571e-05	0.000211052	TRUE
469	Mother's age at death	0.0946576	0.367544	0.796761	0.981936	FALSE	0.257541	-0.642215	0.0974348	4.36191e-11	4.04407e-10	TRUE
470	Qualifications: Other professional qualifications eg: nursing, teaching	0.0320771	0.127319	0.801085	0.983985	FALSE	0.251943	-0.431668	0.0498407	4.67843e-18	8.10928e-17	TRUE
471	Workplace very noisy: Sometimes	0.137721	0.548728	0.801829	0.983985	FALSE	0.250981	0.666012	0.166633	6.41812e-05	0.000267459	TRUE
472	Job SOC coding: NCOs and other ranks	0.133975	0.546141	0.806215	0.986723	FALSE	0.245312	0.643498	0.163257	8.09308e-05	0.000330352	TRUE
473	How are people in household related to participant: Grandchild	-0.131046	0.540626	0.808473	0.986723	FALSE	0.242397	0.72672	0.216118	0.000772097	0.00248902	TRUE
474	Types of transport used (excluding work): None of the above	-0.103812	0.432258	0.810205	0.986723	FALSE	0.240162	0.402211	0.115026	0.000471063	0.00160055	TRUE
475	Leisure/social activities: Sports club or gym	-0.0353458	0.148836	0.812283	0.986723	FALSE	0.237482	-0.304286	0.0515116	3.481e-09	2.66876e-08	TRUE
476	Job coding: higher education teaching professional, university lecturer/professor (including college/university head/vice chancellor)	0.0949128	0.406247	0.81527	0.986723	FALSE	0.233633	-0.246139	0.0903339	0.00643467	0.0158981	TRUE
477	#Arthrosis	-0.0489194	0.209424	0.815303	0.986723	FALSE	0.23359	0.417498	0.0467918	4.56072e-19	9.40451e-18	TRUE
478	Diagnoses - main ICD10: M47 Spondylosis	0.123983	0.54273	0.819302	0.986723	FALSE	0.228443	0.643938	0.1785	0.000309167	0.00108435	TRUE
479	Hemoglobin concentration	-0.121816	0.533558	0.819406	0.986723	FALSE	0.228309	-0.0893704	0.0366533	0.0147581	0.0331779	TRUE
480	Gap coding: Looking after the home and/or family	0.125958	0.551756	0.819424	0.986723	FALSE	0.228286	0.383753	0.16478	0.0198652	0.0421255	TRUE
481	Immature reticulocyte fraction	0.097142	0.442835	0.826367	0.992363	FALSE	0.219364	0.243813	0.0543113	7.14995e-06	3.70188e-05	TRUE
482	Treatment/medication code: citalopram	0.114563	0.525868	0.827542	0.992363	FALSE	0.217856	0.304552	0.115518	0.00837887	0.0200287	TRUE
483	Any ICDMAIN event in hilmo or causes of death	0.0741165	0.346453	0.830602	0.993971	FALSE	0.21393	0.678899	0.0493891	5.3872e-43	8.05386e-41	TRUE
484	Treatment/medication code: salbutamol 100micrograms spacehaler	0.145712	0.698328	0.834715	0.99683	FALSE	0.208658	0.445132	0.104495	2.04592e-05	9.67162e-05	TRUE
485	Diagnoses - main ICD10: J34 Other disorders of nose and nasal sinuses	-0.105122	0.512287	0.837415	0.997177	FALSE	0.205201	0.476891	0.149452	0.00141817	0.00425096	TRUE
486	Leisure/social activities: Pub or social club	-0.04816	0.238003	0.839643	0.997177	FALSE	0.202351	0.250462	0.0593466	2.4395e-05	0.000113527	TRUE
487	Ever depressed for a whole week	0.039572	0.19623	0.840182	0.997177	FALSE	0.201661	0.316758	0.0831074	0.000138169	0.000526274	TRUE
488	Type 2 diabetes	0.103271	0.531187	0.84585	0.998215	FALSE	0.194416	0.456284	0.116917	9.51472e-05	0.000381866	TRUE
489	Duration of walks	0.0340403	0.182743	0.85223	0.998215	FALSE	0.186274	0.392092	0.0536478	2.69884e-13	3.10366e-12	TRUE
490	Sleep apnoea	-0.113815	0.615851	0.853378	0.998215	FALSE	0.184809	0.382728	0.0992639	0.000115417	0.000452587	TRUE
491	Chest pain or discomfort walking normally	-0.0547672	0.316294	0.862531	0.998215	FALSE	0.173153	0.510454	0.063446	8.5906e-16	1.18096e-14	TRUE
492	Other arthritis (FG)	0.0929143	0.550831	0.866048	0.998215	FALSE	0.16868	0.461587	0.175112	0.00838993	0.0200287	TRUE
493	Diagnoses - main ICD10: M13 Other arthritis	0.0929143	0.550831	0.866048	0.998215	FALSE	0.16868	0.461587	0.175112	0.00838993	0.0200287	TRUE
494	#Polyarthropathies	0.054226	0.327151	0.868352	0.998215	FALSE	0.165752	0.509776	0.132003	0.000112527	0.000442703	TRUE
495	Trunk fat-free mass	-0.0542863	0.32902	0.868949	0.998215	FALSE	0.164994	0.154426	0.0387476	6.73537e-05	0.000278737	TRUE
496	Noninfectious colitis NAS	-0.0840239	0.516725	0.870827	0.998215	FALSE	0.162608	0.549472	0.10845	4.05e-07	2.59027e-06	TRUE
497	Leisure/social activities: None of the above	-0.0215539	0.134295	0.872489	0.998215	FALSE	0.160497	0.310685	0.0586328	1.16556e-07	7.74448e-07	TRUE
498	Home area population density - urban or rural: Scotland - Large Urban Area	0.0414998	0.258647	0.872527	0.998215	FALSE	0.160449	-0.305897	0.0862417	0.000389689	0.00133928	TRUE
499	Trunk predicted mass	-0.0523038	0.330092	0.8741	0.998215	FALSE	0.158452	0.154316	0.0386651	6.57668e-05	0.000273115	TRUE
500	Weight change during worst episode of depression: Stayed about the same or was on a diet	0.0850511	0.545824	0.876174	0.998215	FALSE	0.155821	-0.341268	0.0784241	1.35165e-05	6.51846e-05	TRUE
501	Pregnancy, childbirth and the puerperium	-0.0816371	0.531634	0.877958	0.998215	FALSE	0.153559	-0.509831	0.161937	0.00164211	0.00484929	TRUE
502	Tinnitus: Yes, now some of the time	-0.0755846	0.493252	0.878211	0.998215	FALSE	0.153237	0.409455	0.138739	0.00316481	0.00862211	TRUE
503	Diagnoses - main ICD10: M48 Other spondylopathies	0.0608237	0.420336	0.884946	0.998215	FALSE	0.144703	0.299955	0.089277	0.000779917	0.00250747	TRUE
504	Hernia	-0.0554251	0.388615	0.886589	0.998215	FALSE	0.142622	0.228125	0.075397	0.00248105	0.00696557	TRUE
505	Diseases of the circulatory system	-0.0330845	0.233532	0.887341	0.998215	FALSE	0.14167	0.440083	0.0503343	2.26596e-18	4.1062e-17	TRUE
506	Breakfast cereal consumed	-0.0691143	0.510909	0.892393	0.998215	FALSE	0.135277	-0.443279	0.128638	0.000569101	0.00189595	TRUE
507	Diagnoses - main ICD10: N92 Excessive, frequent and irregular menstruation	-0.101904	0.777326	0.8957	0.998215	FALSE	0.131095	0.496391	0.102295	1.21875e-06	7.11039e-06	TRUE
508	Disorders of lens	0.0606665	0.494215	0.902303	0.998215	FALSE	0.122753	0.22229	0.0685502	0.00118385	0.00368379	TRUE
509	Snoring	0.0660565	0.569677	0.907689	0.998215	FALSE	0.115954	-0.189561	0.0500877	0.000153973	0.000570129	TRUE
510	Diagnoses - main ICD10: E11 Non-insulin-dependent diabetes mellitus	0.0624694	0.543806	0.908545	0.998215	FALSE	0.114874	0.440441	0.11291	9.58717e-05	0.000383487	TRUE
511	Chest pain or discomfort	0.0224422	0.200085	0.910694	0.998215	FALSE	0.112164	0.492768	0.0483733	2.27171e-24	6.96659e-23	TRUE
512	Workplace very dusty: Sometimes	0.0634376	0.569351	0.911283	0.998215	FALSE	0.111421	0.746764	0.193822	0.000116757	0.000456344	TRUE
513	Educational Attainment	-0.0157946	0.146941	0.9144	0.998215	FALSE	0.10749	-0.499021	0.0304645	2.64097e-60	1.05287e-57	TRUE
514	Witnessed sudden violent death	-0.0280089	0.271387	0.917799	0.998215	FALSE	0.103206	0.419895	0.0889348	2.34246e-06	1.28513e-05	TRUE
515	Miserableness	-0.0142889	0.144222	0.921078	0.998215	FALSE	0.0990758	0.279417	0.0792297	0.000420827	0.00143393	TRUE
516	Workplace had a lot of diesel exhaust: Sometimes	-0.0554233	0.560449	0.921225	0.998215	FALSE	0.098891	0.63745	0.0939416	1.15603e-11	1.17171e-10	TRUE
517	Diagnoses - main ICD10: J45 Asthma	0.0548973	0.562724	0.922285	0.998215	FALSE	0.0975564	0.471613	0.121989	0.000110623	0.000436649	TRUE
518	Tea consumed	0.0505018	0.525117	0.923384	0.998215	FALSE	0.0961725	-0.417026	0.104305	6.38428e-05	0.000266979	TRUE
519	Illness, injury, bereavement, stress in last 2 years: Marital separation/divorce	0.0529559	0.559685	0.924619	0.998215	FALSE	0.0946172	0.506583	0.14774	0.000606091	0.00200244	TRUE
520	Diastolic blood pressure, automated reading	0.0539324	0.580642	0.925996	0.998215	FALSE	0.0928841	0.142187	0.0501108	0.00454759	0.0118237	TRUE
521	Leg fat percentage (left)	-0.00839347	0.0926822	0.927841	0.998215	FALSE	0.0905618	0.431194	0.0345939	1.16685e-35	8.72219e-34	TRUE
522	Diagnoses - main ICD10: I21 Acute myocardial infarction	0.0310358	0.343679	0.928045	0.998215	FALSE	0.0903045	0.175956	0.0692785	0.0110903	0.025757	TRUE
523	Professional informed about anxiety	-0.0332535	0.387656	0.931641	0.998215	FALSE	0.085781	0.300086	0.11398	0.00846889	0.0200968	TRUE
524	Leg pain when walking uphill or hurrying	0.04569	0.548946	0.933667	0.998215	FALSE	0.0832323	0.5613	0.14183	7.57238e-05	0.000310156	TRUE
525	Treatment/medication code: rosiglitazone	0.0462973	0.573707	0.935682	0.998215	FALSE	0.0806984	0.646107	0.191541	0.000742974	0.00241467	TRUE
526	Age at last live birth	0.0188768	0.2349	0.93595	0.998215	FALSE	0.0803607	-0.608123	0.0444299	1.21023e-42	1.60826e-40	TRUE
527	Cognitive Performance	0.00954574	0.131296	0.942042	0.998215	FALSE	0.0727039	-0.360582	0.0469507	1.5906e-14	1.96119e-13	TRUE
528	Age at menopause (last menstrual period)	-0.0196501	0.283553	0.944751	0.998215	FALSE	0.0692998	-0.281251	0.0458617	8.64555e-10	7.08224e-09	TRUE
529	Fibromyalgia related co-morbidities	-0.0237188	0.364859	0.948168	0.998215	FALSE	0.0650082	0.399972	0.171852	0.0199427	0.042215	TRUE
530	Pain type(s) experienced in last month: Back pain	0.0128377	0.202012	0.949329	0.998215	FALSE	0.0635491	0.454459	0.0500347	1.05739e-19	2.29935e-18	TRUE
531	Sodium in urine	-0.00611561	0.0986673	0.950577	0.998215	FALSE	0.0619822	0.278416	0.0425607	6.086e-11	5.59912e-10	TRUE
532	Qualifications: College or University degree	0.00913959	0.147524	0.9506	0.998215	FALSE	0.0619533	-0.505998	0.0358761	3.58639e-45	6.12761e-43	TRUE
533	Diagnoses - main ICD10: N39 Other disorders of urinary system	0.0285168	0.46447	0.951044	0.998215	FALSE	0.0613964	0.581023	0.100031	6.30549e-09	4.71335e-08	TRUE
534	Pneumonias (Asthma/COPD co-morbidities)	0.0497267	0.816694	0.951449	0.998215	FALSE	0.0608878	0.515146	0.158952	0.00119156	0.00368379	TRUE
535	Asthma-related pneumonia	0.0497267	0.816694	0.951449	0.998215	FALSE	0.0608878	0.515146	0.158952	0.00119156	0.00368379	TRUE
536	Leg fat percentage (right)	-0.00572357	0.0942039	0.951553	0.998215	FALSE	0.0607572	0.430317	0.034252	3.36183e-36	2.6805e-34	TRUE
537	Types of transport used (excluding work): Car/motor vehicle	-0.0114951	0.189244	0.951565	0.998215	FALSE	0.060742	-0.1312	0.0555558	0.0181969	0.0392843	TRUE
538	Diagnoses - main ICD10: M79 Other soft tissue disorders, not elsewhere classified	0.0325176	0.542506	0.952204	0.998215	FALSE	0.0599396	0.638983	0.119842	9.7197e-08	6.56766e-07	TRUE
539	Treatment/medication code: dihydrocodeine	0.0311855	0.523717	0.952517	0.998215	FALSE	0.0595464	0.601939	0.2037	0.00312648	0.00853715	TRUE
540	Workplace full of chemical or other fumes: Sometimes	0.0318764	0.566868	0.955157	0.998215	FALSE	0.0562324	0.646024	0.121846	1.14573e-07	7.66979e-07	TRUE
541	Fruit consumers	0.0308407	0.566423	0.956578	0.998215	FALSE	0.0544482	-0.514811	0.121241	2.17443e-05	0.000101586	TRUE
542	Red blood cell (erythrocyte) distribution width	0.0278953	0.536703	0.958548	0.998215	FALSE	0.0519754	0.130194	0.0530605	0.0141398	0.0320288	TRUE
543	Treatment/medication code: pioglitazone	0.0272101	0.553361	0.960782	0.998215	FALSE	0.0491725	0.256288	0.105091	0.0147391	0.0331779	TRUE
544	Gas or solid-fuel cooking/heating: An open solid fuel fire that you use regularly in winter time	-0.00876934	0.190184	0.963223	0.998215	FALSE	0.0461098	-0.28478	0.0658292	1.51817e-05	7.26292e-05	TRUE
545	Diastolic blood pressure, manual reading	-0.0256452	0.57306	0.964306	0.998215	FALSE	0.0447513	0.209149	0.0750818	0.00534263	0.0136534	TRUE
546	Hair/balding pattern: Pattern 3	-0.0262403	0.598225	0.965013	0.998215	FALSE	0.0438636	-0.139183	0.0503181	0.00567386	0.0142862	TRUE
547	Diagnoses - main ICD10: R51 Headache	-0.0244688	0.568457	0.965666	0.998215	FALSE	0.0430442	0.652706	0.123115	1.1479e-07	7.66979e-07	TRUE
548	Diagnoses - main ICD10: K20 Oesophagitis	0.0209914	0.574809	0.970869	0.998215	FALSE	0.0365189	0.430667	0.174805	0.0137512	0.0313265	TRUE
549	Low back pain	0.0141946	0.39615	0.971417	0.998215	FALSE	0.0358315	0.572069	0.0866198	3.99207e-11	3.74743e-10	TRUE
550	Types of physical activity in last 4 weeks: Walking for pleasure (not as a means of transport)	0.00561938	0.168246	0.973356	0.998215	FALSE	0.0333997	-0.499255	0.0537154	1.47983e-20	3.40361e-19	TRUE
551	Workplace had a lot of cigarette smoke from other people smoking: Sometimes	0.0180373	0.564715	0.97452	0.998215	FALSE	0.0319405	0.390709	0.128014	0.00227257	0.00642552	TRUE
552	Reason for reducing amount of alcohol drunk: Illness or ill health	-0.0169244	0.543432	0.975155	0.998215	FALSE	0.0311435	0.516794	0.135418	0.000135476	0.000517665	TRUE
553	Triglycerides	-0.0169982	0.573179	0.976341	0.998215	FALSE	0.0296561	0.140094	0.0579745	0.0156714	0.0349031	TRUE
554	Alcohol usually taken with meals	0.0036015	0.125064	0.977026	0.998215	FALSE	0.0287972	-0.406678	0.0506135	9.3599e-16	1.2721e-14	TRUE
555	Bread type: White	-0.00240807	0.0939218	0.979545	0.998215	FALSE	0.0256391	0.335665	0.0569956	3.87781e-09	2.93535e-08	TRUE
556	Types of transport used (excluding work): Public transport	0.00356489	0.139139	0.97956	0.998215	FALSE	0.025621	-0.226763	0.0595202	0.000139053	0.000527962	TRUE
557	Primary gonarthrosis, bilateral	0.00969573	0.407181	0.981003	0.998215	FALSE	0.0238118	0.277689	0.115507	0.0162125	0.0359078	TRUE
558	Treatment/medication code: furosemide	0.0131501	0.573243	0.981698	0.998215	FALSE	0.0229399	0.720556	0.185924	0.000106394	0.000421348	TRUE
559	Worked with paints, thinners or glues: Often	0.0113783	0.576069	0.984242	0.998215	FALSE	0.0197516	0.682541	0.250553	0.00644697	0.0158981	TRUE
560	Age started smoking in current smokers	0.0116998	0.61069	0.984715	0.998215	FALSE	0.0191584	-0.381179	0.119857	0.00147134	0.00439929	TRUE
561	Medication for cholesterol, blood pressure, diabetes, or take exogenous hormones: Oral contraceptive pill or minipill	-0.00991578	0.556845	0.985793	0.998215	FALSE	0.0178071	-0.308895	0.133464	0.0206433	0.0435237	TRUE
562	Non-cancer illness code, self-reported: pulmonary embolism +/- dvt	0.00991209	0.563489	0.985965	0.998215	FALSE	0.0175906	0.328775	0.117637	0.00519266	0.0133271	TRUE
563	Workplace very hot: Often	-0.00757982	0.45455	0.986696	0.998215	FALSE	0.0166754	0.527847	0.0967798	4.92209e-08	3.40278e-07	TRUE
564	Peak expiratory flow (PEF)	-0.00557675	0.338487	0.986855	0.998215	FALSE	0.0164755	-0.127246	0.0466001	0.00632206	0.0157197	TRUE
565	Fractured bone site(s): Ankle	0.00882648	0.595808	0.98818	0.998215	FALSE	0.0148143	0.339234	0.104986	0.00123259	0.00377028	TRUE
566	Diagnoses - main ICD10: M54 Dorsalgia	0.00461798	0.331481	0.988885	0.998215	FALSE	0.0139313	0.567448	0.068748	1.53138e-16	2.23357e-15	TRUE
567	Job coding: medical doctor, general practitioner, hospital consultant	-0.00524625	0.579199	0.992773	0.998215	FALSE	0.00905778	-0.251381	0.101029	0.0128385	0.0294155	TRUE
568	Non-cancer illness code, self-reported: deep venous thrombosis (dvt)	0.00496396	0.566849	0.993013	0.998215	FALSE	0.00875711	0.342116	0.0890251	0.000121582	0.000472118	TRUE
569	Non-cancer illness code, self-reported: sleep apnoea	0.00610848	0.710749	0.993143	0.998215	FALSE	0.00859443	0.452273	0.169018	0.00745316	0.0180445	TRUE
570	Adopted as a child	-0.00426137	0.545787	0.99377	0.998215	FALSE	0.00780774	0.580733	0.147993	8.70734e-05	0.000353016	TRUE
571	Year ended full time education	-0.00159302	0.217891	0.994167	0.998215	FALSE	0.00731106	-0.571677	0.0496688	1.17776e-30	5.21706e-29	TRUE
572	Asthma	-0.00337318	0.580021	0.99536	0.998215	FALSE	0.00581563	0.451911	0.118933	0.00014486	0.000543112	TRUE
573	Childhood asthma (age<16)	-0.00337318	0.580021	0.99536	0.998215	FALSE	0.00581563	0.451911	0.118933	0.00014486	0.000543112	TRUE
574	Blood clot, DVT, bronchitis, emphysema, asthma, rhinitis, eczema, allergy diagnosed by doctor: Blood clot in the lung	-0.00212245	0.569556	0.997027	0.998215	FALSE	0.0037265	0.341516	0.11505	0.00299353	0.00823048	TRUE
575	Manifestations of mania or irritability: I needed less sleep than usual	-0.00130949	0.363567	0.997126	0.998215	FALSE	0.00360179	0.431551	0.119765	0.000314195	0.00109556	TRUE
576	Reason for reducing amount of alcohol drunk: Health precaution	-0.00192246	0.586266	0.997384	0.998215	FALSE	0.00327916	-0.198051	0.0722518	0.00612298	0.0152954	TRUE
577	Types of physical activity in last 4 weeks: Light DIY (eg: pruning, watering the lawn)	0.00035576	0.153339	0.998149	0.998215	FALSE	0.00232009	-0.384114	0.0518874	1.33312e-13	1.57862e-12	TRUE
578	Blood clot, DVT, bronchitis, emphysema, asthma, rhinitis, eczema, allergy diagnosed by doctor: Blood clot in the leg (DVT)	-0.00127415	0.569571	0.998215	0.998215	FALSE	0.00223703	0.335027	0.0882114	0.000145869	0.000545184	TRUE
